# Supplementary material for: Bis(2,6-dihy­droxy­benzoato-κ2 O 1 ,O 1′)(nitrato-κ2 O,O′)bis­(1,10-phenanthroline-κ2 N,N′)cerium(III)
Source: Acta Crystallogr Sect E Struct Rep Online. 2010 Dec 4;67(Pt 1):m6–7. doi: 10.1107/S1600536810049755 (PMC3050190; doi:10.1107/S1600536810049755)
Supplement: Supplementary file 2 [file e-67-000m6-Isup2.hkl]

# 
# h,k,l, Fc-squared, Fo-squared, sigma(Fo-squared) and status flag 
# 
data_I
_shelx_title ' 137      P21/c' 
_shelx_refln_list_code          4 
_shelx_F_calc_maximum      363.20 
_exptl_crystal_F_000      1740.00 
_reflns_d_resolution_high  0.8338 
 
loop_ 
 _symmetry_equiv_pos_as_xyz 
 'x, y, z' 
 '-x, y+1/2, -z+1/2' 
 '-x, -y, -z' 
 'x, -y-1/2, z-1/2' 
 
_cell_length_a    11.2937 
_cell_length_b    26.7878 
_cell_length_c    14.4056 
_cell_angle_alpha  90.000 
_cell_angle_beta  128.062 
_cell_angle_gamma  90.000 
 
_shelx_F_squared_multiplier     1.000 
 
loop_ 
 _refln_index_h 
 _refln_index_k 
 _refln_index_l 
 _refln_F_squared_calc 
 _refln_F_squared_meas 
 _refln_F_squared_sigma 
 _refln_observed_status 
   1   0   0    73329.04    59767.85   2114.99 o 
   2   0   0     1497.68     1507.91     61.30 o 
   3   0   0     3600.51     3228.48    120.43 o 
   4   0   0       64.51       71.09     25.00 o 
   5   0   0     2605.19     2047.03    168.49 o 
   6   0   0     9526.24     7176.23    411.88 o 
   7   0   0     6095.10     5672.96    276.10 o 
   8   0   0     4893.10     5011.54    257.66 o 
   9   0   0     3308.89     3661.39    201.12 o 
  10   0   0       56.38       45.80     15.32 o 
   1   1   0      354.12      500.54     16.75 o 
   2   1   0    49999.71    44670.30    803.97 o 
   3   1   0    11900.89    10354.75    248.61 o 
   4   1   0    38382.01    33519.29   1290.25 o 
   5   1   0      473.44      349.29     44.40 o 
   6   1   0      808.10      585.44     66.24 o 
   7   1   0      106.70      120.49     24.11 o 
   8   1   0      235.13      199.59     27.02 o 
   9   1   0      343.99      380.59     36.74 o 
  10   1   0      264.95      296.18     26.22 o 
   0   2   0    13803.26    12898.02    330.12 o 
   1   2   0     3780.32     3468.76     82.82 o 
   2   2   0     6402.83     5881.22    123.55 o 
   3   2   0        8.81       13.98     15.92 o 
   4   2   0     4990.60     5169.23    277.32 o 
   5   2   0      772.52      622.59     62.02 o 
   6   2   0      419.26      306.74     47.10 o 
   7   2   0      271.02      242.81     28.94 o 
   8   2   0      149.90      133.76     22.44 o 
   9   2   0      682.10      769.87     53.14 o 
  10   2   0      125.40      132.96     23.42 o 
   1   3   0     8581.19     8833.83    235.12 o 
   2   3   0    18135.96    18199.76   1049.30 o 
   3   3   0     2467.47     2219.39     79.85 o 
   4   3   0    10298.24     9584.23    441.14 o 
   5   3   0     3931.54     3296.32    302.76 o 
   6   3   0      173.42      127.24     31.32 o 
   7   3   0      305.67      312.42     32.36 o 
   8   3   0      376.47      378.11     37.41 o 
   9   3   0      175.68      198.17     26.70 o 
  10   3   0      344.25      381.76     29.14 o 
   1   4   0     8592.58     8396.31    229.52 o 
   2   4   0     1097.49     1288.61     63.68 o 
   3   4   0      167.73      143.37     26.87 o 
   4   4   0     7143.20     7071.44    267.62 o 
   5   4   0      311.97      233.34     36.87 o 
   6   4   0     4745.60     3280.15    546.78 o 
   7   4   0     5982.59     5518.70    190.13 o 
   8   4   0     4418.99     4670.64    274.98 o 
   9   4   0     3848.91     4358.87    181.98 o 
  10   4   0      741.55      804.58     66.46 o 
   1   5   0    13691.66    13539.77    344.18 o 
   2   5   0    13130.97    12746.48    295.33 o 
   3   5   0    40320.50    36534.58   1047.46 o 
   4   5   0    25633.45    24254.33   1153.81 o 
   5   5   0     6324.17     4855.69    802.54 o 
   6   5   0      762.49      526.35     86.26 o 
   7   5   0       94.06      102.63     17.66 o 
   8   5   0      236.97      262.74     40.20 o 
   9   5   0     2000.05     1870.01    128.34 o 
  10   5   0     1462.99     1621.17    101.48 o 
   0   6   0    21803.96    22180.79    581.74 o 
   1   6   0    30961.97    27704.68    829.72 o 
   2   6   0      262.28      252.83     21.27 o 
   3   6   0       60.81       43.48     12.06 o 
   4   6   0     2103.02     2106.12    114.58 o 
   5   6   0     3993.80     3247.74    562.27 o 
   6   6   0     3853.33     3544.76    145.26 o 
   7   6   0      806.53      769.78     57.57 o 
   8   6   0     1117.29     1067.42     94.75 o 
   9   6   0      726.40      743.87     74.45 o 
  10   6   0      327.33      384.15     29.02 o 
   1   7   0     3299.83     3243.96    128.02 o 
   2   7   0      320.00      338.85     25.64 o 
   3   7   0     1292.21     1348.02     62.21 o 
   4   7   0     3061.22     3354.75    143.04 o 
   5   7   0       18.00       26.78     14.91 o 
   6   7   0       51.63       40.59      9.23 o 
   7   7   0        5.87        7.19      8.11 o 
   8   7   0        2.65       22.57     15.61 o 
   9   7   0      334.30      359.59     50.01 o 
  10   7   0      103.43      110.51     14.69 o 
   0   8   0    10392.00     9951.09    418.50 o 
   1   8   0     4265.82     4118.50    221.12 o 
   2   8   0     8314.86     7557.54    172.67 o 
   3   8   0     1029.51     1133.30     56.90 o 
   4   8   0     1341.94     1385.34     72.40 o 
   5   8   0     2912.60     2822.14    206.18 o 
   6   8   0      547.17      503.05     36.55 o 
   7   8   0     6962.42     6492.59    253.93 o 
   8   8   0     2317.55     2270.83    160.73 o 
   9   8   0     1548.02     1491.69    107.72 o 
  10   8   0      411.40      439.85     44.08 o 
   1   9   0     8632.38     8055.63    312.20 o 
   2   9   0    12794.73    11522.10    284.04 o 
   3   9   0    18219.19    16296.88    531.86 o 
   4   9   0     7724.73     6579.80    352.03 o 
   5   9   0     9694.96     8490.42    434.97 o 
   6   9   0     7275.43     7047.35    225.87 o 
   7   9   0      382.81      393.84     37.23 o 
   8   9   0       96.62      101.21     19.46 o 
   9   9   0     1299.76     1334.22     98.30 o 
  10   9   0     1418.04     1407.86     86.25 o 
   0  10   0    15829.62    15636.58    642.49 o 
   1  10   0    11423.15    11487.51    370.27 o 
   2  10   0    19700.15    18816.45    551.42 o 
   3  10   0       72.27       99.86     21.87 o 
   4  10   0      585.26      647.01     59.62 o 
   5  10   0     1317.18     1317.11    131.86 o 
   6  10   0     2165.80     2190.29     96.80 o 
   7  10   0     2271.59     2191.47    100.46 o 
   8  10   0     2503.67     2502.62    143.25 o 
   9  10   0     1470.27     1466.46    102.06 o 
  10  10   0      180.59      163.23     22.84 o 
   1  11   0     1779.95     2028.20    115.82 o 
   2  11   0     1133.36     1189.12     60.23 o 
   3  11   0      546.03      577.35     43.26 o 
   4  11   0     1196.45     1189.44     85.62 o 
   5  11   0       54.40       80.22     30.58 o 
   6  11   0      576.84      578.63     44.26 o 
   7  11   0     1020.53      945.28     60.06 o 
   8  11   0       20.13       27.62     10.45 o 
   9  11   0       33.24       24.15     12.53 o 
   0  12   0     9578.28    10333.31    473.56 o 
   1  12   0    16528.84    18829.40    613.21 o 
   2  12   0     1696.31     1651.99    106.58 o 
   3  12   0     1121.78     1016.67     60.59 o 
   4  12   0      600.39      518.07     55.71 o 
   5  12   0       53.45       96.80     20.53 o 
   6  12   0      569.16      554.80     43.07 o 
   7  12   0     3082.06     2972.90    122.06 o 
   8  12   0     1076.99      976.19     58.67 o 
   9  12   0      575.62      540.91     56.85 o 
   1  13   0      911.97      828.56     76.40 o 
   2  13   0     3674.26     3328.59    168.43 o 
   3  13   0    11337.13    11128.68    384.41 o 
   4  13   0    12315.67    10264.88    540.38 o 
   5  13   0    13526.19    12953.96    542.13 o 
   6  13   0     2531.32     2457.34    104.94 o 
   7  13   0      136.76      148.79     22.73 o 
   8  13   0       39.08       41.15     11.63 o 
   9  13   0      383.19      341.08     27.61 o 
   0  14   0    16277.67    16074.01    519.38 o 
   1  14   0    11036.25    12104.94   1410.03 o 
   2  14   0     6308.24     6430.74    266.53 o 
   3  14   0      943.18      674.95    105.21 o 
   4  14   0       69.74       73.71     36.36 o 
   5  14   0     1436.81     1382.26    108.85 o 
   6  14   0     6146.40     5811.48    291.50 o 
   7  14   0     4541.00     4640.29    188.36 o 
   8  14   0     3017.95     2867.52    207.97 o 
   9  14   0     2421.22     2233.77    183.53 o 
   1  15   0     1119.81     1404.54    143.70 o 
   2  15   0     6675.07     6936.98    287.86 o 
   3  15   0     6098.56     5712.16    369.14 o 
   4  15   0     1787.64     1563.07    102.71 o 
   5  15   0     1758.45     1745.06    126.23 o 
   6  15   0       89.95       80.50     29.26 o 
   7  15   0       24.06       23.34     16.87 o 
   8  15   0      195.38      200.60     34.68 o 
   9  15   0      201.23      224.79     29.22 o 
   0  16   0     1832.55     2647.50    246.90 o 
   1  16   0      249.60      259.34     45.29 o 
   2  16   0       12.57       54.15     19.09 o 
   3  16   0       37.20       27.02     19.78 o 
   4  16   0       14.29       11.48      6.52 o 
   5  16   0      133.15      100.44     28.24 o 
   6  16   0      254.14      284.02     48.75 o 
   7  16   0       36.88       55.57     21.87 o 
   8  16   0      518.86      551.05     58.09 o 
   9  16   0        5.93        5.06      5.98 o 
   1  17   0     4323.77     6002.20    406.46 o 
   2  17   0    11512.64    12271.80   1064.22 o 
   3  17   0     8316.49     7562.47    212.07 o 
   4  17   0     9384.33     8677.73    549.20 o 
   5  17   0     4330.47     3927.50    149.58 o 
   6  17   0      192.26      174.88     38.07 o 
   7  17   0      129.47      142.74     33.07 o 
   8  17   0       84.28       65.01     17.97 o 
   0  18   0    16184.94    21343.39   1031.22 o 
   1  18   0    11692.49    14811.46    545.49 o 
   2  18   0     5528.57     5588.35    213.35 o 
   3  18   0      725.96      707.33     49.50 o 
   4  18   0      144.01      154.61     24.16 o 
   5  18   0     3541.70     3254.69    131.92 o 
   6  18   0     6926.13     6834.01    328.06 o 
   7  18   0     5119.62     5254.91    260.23 o 
   8  18   0     2095.63     2216.46    128.39 o 
   1  19   0     2767.57     3121.56    212.17 o 
   2  19   0     1857.91     1890.70     76.84 o 
   3  19   0     2917.04     2784.25    116.40 o 
   4  19   0     8073.53     7071.82    233.83 o 
   5  19   0     5357.69     5291.74    187.32 o 
   6  19   0     1927.08     1874.19    132.60 o 
   7  19   0      989.80      951.72     82.96 o 
   8  19   0       13.08       11.60      9.50 o 
   0  20   0      804.73      855.74    133.61 o 
   1  20   0      174.54      177.92     20.36 o 
   2  20   0      193.36      203.54     34.91 o 
   3  20   0     2760.14     2618.47    112.79 o 
   4  20   0      767.40      729.66     53.55 o 
   5  20   0        7.77       25.94     14.58 o 
   6  20   0      411.70      483.65     60.23 o 
   7  20   0       19.43       26.05     13.90 o 
   8  20   0       37.40       29.97     14.77 o 
   1  21   0      127.62      168.29     24.42 o 
   2  21   0      145.36      159.80     31.53 o 
   3  21   0     2411.67     2234.85    101.83 o 
   4  21   0     2037.52     1960.72    111.60 o 
   5  21   0      536.08      507.70     42.75 o 
   6  21   0       57.88       45.23     20.46 o 
   7  21   0       69.29       72.07     19.37 o 
   8  21   0        5.25       18.92     10.15 o 
   0  22   0     8790.83     8677.42    375.27 o 
   1  22   0     9893.96     9947.73    297.90 o 
   2  22   0     5580.63     5441.35    280.89 o 
   3  22   0     2501.90     2467.56    192.17 o 
   4  22   0       24.97       35.89     13.20 o 
   5  22   0     2877.78     2713.42    130.23 o 
   6  22   0     3687.36     3484.21    185.41 o 
   7  22   0     1953.41     1817.81    110.06 o 
   1  23   0     1160.10     1188.26     65.36 o 
   2  23   0     4114.34     4084.95    230.82 o 
   3  23   0     5448.52     5080.36    376.62 o 
   4  23   0     5504.24     5288.83    384.95 o 
   5  23   0     2696.72     2525.23    106.41 o 
   6  23   0      702.13      685.50     63.09 o 
   7  23   0       10.98        6.49      7.26 o 
   0  24   0     6987.48     6611.84    305.45 o 
   1  24   0      880.85      791.83     44.41 o 
   2  24   0       93.08       86.50     26.07 o 
   3  24   0      799.53      794.42     83.82 o 
   4  24   0       67.96       45.08     12.46 o 
   5  24   0       95.78      132.35     36.02 o 
   6  24   0     1153.73     1003.20     75.34 o 
   7  24   0     1282.50     1123.13     71.40 o 
   1  25   0      135.66      112.78     50.56 o 
   2  25   0     1345.32     1395.77    116.25 o 
   3  25   0     1059.87     1078.24     97.56 o 
   4  25   0      209.81      186.83     24.94 o 
   5  25   0      129.53      125.45     23.74 o 
   6  25   0        3.60        8.83      9.87 o 
   0  26   0     1697.40     1633.26     83.35 o 
   1  26   0     2177.24     2256.53    106.55 o 
   2  26   0     1658.09     1694.55    128.59 o 
   3  26   0      118.69      114.24     28.88 o 
   4  26   0       17.11       22.50      9.42 o 
   5  26   0      757.74      712.62     89.73 o 
   6  26   0     1380.21     1099.97     68.29 o 
   1  27   0      742.49      743.19     56.51 o 
   2  27   0     2678.62     2859.07    175.02 o 
   3  27   0     3242.27     3388.72    190.61 o 
   4  27   0     3949.91     4052.54    205.29 o 
   5  27   0     2662.90     2266.46    198.89 o 
   0  28   0     1632.28     1704.39    122.30 o 
   1  28   0     1534.27     1515.14     78.95 o 
   2  28   0     1255.87     1339.20    104.59 o 
   3  28   0      195.84      191.47     34.70 o 
   4  28   0      315.47      344.56     42.65 o 
   1  29   0        3.72        6.95      8.20 o 
   2  29   0       11.10       16.49     11.37 o 
   3  29   0      423.45      398.71     47.58 o 
   4  29   0      214.72      184.36     27.78 o 
   0  30   0      602.33      581.87     58.79 o 
   1  30   0      689.82      719.79     67.44 o 
   2  30   0      549.82      602.48     58.31 o 
   3  30   0       71.16      100.72     22.41 o 
   1  31   0      494.79      490.51     50.37 o 
   2  31   0     2416.21     2410.48    130.48 o 
 -11   1   1      386.05      500.47     32.06 o 
 -10   1   1       83.25      127.90     19.75 o 
  -9   1   1      447.07      474.73     43.32 o 
  -8   1   1        8.60       13.82     11.26 o 
  -7   1   1     1050.34      880.75     46.74 o 
  -6   1   1     1523.54     1288.40     96.55 o 
  -5   1   1      410.35      336.37     41.08 o 
  -4   1   1    44625.56    40567.84    669.91 o 
  -3   1   1    67763.20    59713.66   1063.09 o 
  -2   1   1     9559.26     9402.87    163.77 o 
  -1   1   1     1445.23     1668.88     69.22 o 
   0   1   1      195.10      219.83     27.81 o 
   1   1   1     1009.49      979.90     51.91 o 
   2   1   1     9136.78     7936.10    193.95 o 
   3   1   1    20483.60    16257.24    471.62 o 
   4   1   1    10009.19     8231.70    407.79 o 
   5   1   1     2425.51     1713.73    115.47 o 
   6   1   1      356.41      281.70     26.80 o 
   7   1   1       16.96       20.29     12.23 o 
   8   1   1      138.16      167.84     23.77 o 
   9   1   1      489.28      584.09     42.59 o 
  10   1   1      830.71      855.37     59.99 o 
 -11   2   1       72.96       96.29     18.94 o 
 -10   2   1     1631.33     1874.59    102.95 o 
  -9   2   1     5237.64     5448.30    192.56 o 
  -8   2   1     5969.93     5591.86    197.06 o 
  -7   2   1     6721.31     5528.67    183.37 o 
  -6   2   1     3591.94     2950.90    156.13 o 
  -5   2   1     9256.66     8296.86    369.70 o 
  -4   2   1     1866.34     1770.63     58.59 o 
  -3   2   1      618.59      601.64     27.30 o 
  -2   2   1    60400.32    55286.21    878.76 o 
  -1   2   1    57075.27    48956.94   1753.74 o 
   0   2   1    72409.97    37011.65   1352.61 o 
   1   2   1     8329.44     6783.91    403.25 o 
   2   2   1    19555.83    17356.44    448.16 o 
   3   2   1       24.23       21.63     10.30 o 
   4   2   1     5461.29     4143.22    257.26 o 
   5   2   1     2806.70     2048.61    293.37 o 
   6   2   1     5932.63     4920.82    468.56 o 
   7   2   1     7782.00     7416.30    243.39 o 
   8   2   1     4695.74     4815.50    174.80 o 
   9   2   1     1033.07     1152.17     62.35 o 
  10   2   1       98.11      134.32     21.09 o 
 -11   3   1     1439.69     1613.31     90.40 o 
 -10   3   1     1480.77     1620.38     76.05 o 
  -9   3   1     1236.65     1354.34     75.78 o 
  -8   3   1       40.83       79.79     17.18 o 
  -7   3   1     1793.84     1759.37     82.44 o 
  -6   3   1     5101.14     4157.43    483.53 o 
  -5   3   1     4139.75     3465.52    205.32 o 
  -4   3   1    22126.77    19539.58    383.50 o 
  -3   3   1    36329.01    34674.45    571.41 o 
  -2   3   1    31611.74    31356.01    658.16 o 
  -1   3   1      249.54      250.57     14.36 o 
   0   3   1    17599.55    12680.41    499.52 o 
   1   3   1     1378.33     1243.58     60.56 o 
   2   3   1     9792.84     8291.85    254.32 o 
   3   3   1    42779.87    34802.86    933.39 o 
   4   3   1    18465.85    15053.95    672.86 o 
   5   3   1     3777.45     2511.86    242.99 o 
   6   3   1     2128.21     1855.86     85.00 o 
   7   3   1      136.31      119.85     20.96 o 
   8   3   1     1010.20     1048.97     64.99 o 
   9   3   1     1219.32     1288.77     65.92 o 
  10   3   1     1593.90     1697.04     95.01 o 
 -10   4   1       42.01       29.46      9.52 o 
  -9   4   1      645.30      671.10     49.49 o 
  -8   4   1     1178.80     1085.84     66.33 o 
  -7   4   1      891.17      830.35     42.41 o 
  -6   4   1       67.76       72.90     24.10 o 
  -5   4   1      693.07      637.72     57.82 o 
  -4   4   1      217.69      209.60     18.59 o 
  -3   4   1     1353.28     1481.70     44.58 o 
  -2   4   1     3225.14     3063.60     72.94 o 
  -1   4   1      164.31      128.59     15.31 o 
   0   4   1    22562.01    18146.51    695.22 o 
   1   4   1     7934.71     6629.65    216.95 o 
   2   4   1    16028.84    13942.98    636.13 o 
   3   4   1     1906.17     1599.45     83.46 o 
   4   4   1      663.31      545.45     56.79 o 
   5   4   1     3599.96     3040.99    227.39 o 
   6   4   1      744.49      746.33     49.04 o 
   7   4   1      199.68      196.84     26.21 o 
   8   4   1     1693.70     1805.21     88.64 o 
   9   4   1      379.16      357.90     47.22 o 
  10   4   1        7.19       12.74      7.57 o 
 -10   5   1      202.87      207.18     34.86 o 
  -9   5   1      763.95      811.64     54.75 o 
  -8   5   1      157.92      179.15     25.63 o 
  -7   5   1      209.57      170.15     17.06 o 
  -6   5   1     1694.90     1403.72    162.35 o 
  -5   5   1     3626.01     3168.85    390.91 o 
  -4   5   1     5388.29     5005.97    127.74 o 
  -3   5   1     2691.90     2863.35     93.09 o 
  -2   5   1     1022.19     1151.65     38.54 o 
  -1   5   1    12091.17     9122.73    284.20 o 
   0   5   1     3372.77     3190.06    165.19 o 
   1   5   1     1681.53     1409.01     63.77 o 
   2   5   1     6423.99     6013.38    248.93 o 
   3   5   1     5192.60     4977.54    369.78 o 
   4   5   1      107.91      129.12     28.43 o 
   5   5   1      176.46      168.92     50.52 o 
   6   5   1      115.71      115.35     23.54 o 
   7   5   1     1303.50     1249.29     71.05 o 
   8   5   1       12.73       15.66     16.28 o 
   9   5   1       36.66       63.69     23.00 o 
  10   5   1      299.29      286.29     32.00 o 
 -10   6   1     1155.29     1223.81     91.91 o 
  -9   6   1     1170.78     1132.41     96.98 o 
  -8   6   1     2573.79     2614.27    203.09 o 
  -7   6   1     6954.88     6254.77    206.49 o 
  -6   6   1     1585.49     1217.81    211.02 o 
  -5   6   1      822.47      850.29     67.28 o 
  -4   6   1      758.44      784.89     35.74 o 
  -3   6   1     4578.51     4260.20    131.54 o 
  -2   6   1     4502.00     4298.46    118.35 o 
  -1   6   1    45352.85    43398.49   1028.13 o 
   0   6   1    42155.80    37698.04    973.78 o 
   1   6   1    10795.88     9349.40    613.66 o 
   2   6   1      872.54      807.70     55.86 o 
   3   6   1     5200.05     5217.83    513.79 o 
   4   6   1      512.63      482.07     89.47 o 
   5   6   1     5213.28     3529.40    834.84 o 
   6   6   1     5405.82     4996.49    247.35 o 
   7   6   1     3707.24     3422.82    196.06 o 
   8   6   1     3782.05     3786.99    209.37 o 
   9   6   1      990.17     1061.09     84.89 o 
 -10   7   1     1446.85     1588.90    115.79 o 
  -9   7   1      780.00      722.53     75.67 o 
  -8   7   1        8.83       17.68      9.54 o 
  -7   7   1      235.26      232.99     27.00 o 
  -6   7   1     3158.37     3018.29    226.36 o 
  -5   7   1     6500.08     5283.03    706.95 o 
  -4   7   1    15182.86    14017.41    288.73 o 
  -3   7   1    28208.35    26297.43    619.37 o 
  -2   7   1     7325.00     6517.47    181.72 o 
  -1   7   1      671.84      700.81     30.42 o 
   0   7   1      157.53      152.53     13.02 o 
   1   7   1    33478.87    29436.48    751.79 o 
   2   7   1    24764.28    22746.75    691.56 o 
   3   7   1    20991.45    17488.86   1084.12 o 
   4   7   1    13638.77    11356.18    591.08 o 
   5   7   1     8994.50     6506.45   1532.98 o 
   6   7   1     7535.37     7200.03    234.79 o 
   7   7   1      896.09      864.20     83.77 o 
   8   7   1     1428.52     1531.59    114.59 o 
   9   7   1     1794.76     1843.68    117.75 o 
 -10   8   1      393.25      464.18     50.43 o 
  -9   8   1      677.03      722.18     49.79 o 
  -8   8   1     1542.08     1484.27    135.31 o 
  -7   8   1     2469.15     2317.48    102.38 o 
  -6   8   1     1694.82     1585.47    157.28 o 
  -5   8   1       80.19      136.17     37.61 o 
  -4   8   1      426.18      438.36     29.34 o 
  -3   8   1     2185.59     1904.25     62.27 o 
  -2   8   1     4165.41     3456.12    109.99 o 
  -1   8   1    18148.27    17852.48    565.93 o 
   0   8   1     6278.95     5314.28    227.21 o 
   1   8   1     4653.36     4333.93    125.58 o 
   2   8   1    13850.92    12705.48    411.65 o 
   3   8   1       17.39       26.27     10.07 o 
   4   8   1     1240.34     1407.74    129.55 o 
   5   8   1     2339.66     2107.62    183.31 o 
   6   8   1     3022.81     2825.47    116.02 o 
   7   8   1      455.08      466.06     39.81 o 
   8   8   1     3371.02     3251.04    185.05 o 
   9   8   1      529.03      565.58     57.26 o 
 -10   9   1       35.75       39.19     14.44 o 
  -9   9   1       20.53       17.35     10.50 o 
  -8   9   1        6.82       -8.80      9.57 o 
  -7   9   1        7.22        6.58     15.37 o 
  -6   9   1      312.28      305.69     37.34 o 
  -5   9   1       50.70       65.22     31.23 o 
  -4   9   1      556.67      570.97     42.53 o 
  -3   9   1     3431.41     3618.62    121.29 o 
  -2   9   1     1293.14     1374.24     87.12 o 
  -1   9   1      169.59      163.31     15.10 o 
   0   9   1     1520.09     1323.27     72.39 o 
   1   9   1       28.80       18.27      5.57 o 
   2   9   1    10016.98     9822.74    251.62 o 
   3   9   1      707.70      742.64     62.77 o 
   4   9   1       43.33       62.07     25.06 o 
   5   9   1       13.55       23.14     21.02 o 
   6   9   1      719.57      685.10     48.90 o 
   7   9   1      275.40      241.91     28.46 o 
   8   9   1      168.89      168.91     33.99 o 
   9   9   1      144.13      169.08     29.65 o 
 -10  10   1      601.57      621.04     55.83 o 
  -9  10   1     1756.52     1684.12     80.64 o 
  -8  10   1     2553.06     2440.67    118.32 o 
  -7  10   1     7945.74     7569.01    243.16 o 
  -6  10   1      678.94      646.31     40.42 o 
  -5  10   1     1265.70     1128.53    116.44 o 
  -4  10   1      280.46      283.94     30.24 o 
  -3  10   1      637.32      537.81     39.95 o 
  -2  10   1    12159.11    11370.89    828.33 o 
  -1  10   1    14770.39    15535.84    318.11 o 
   0  10   1    17409.78    17487.85    497.41 o 
   1  10   1    17875.50    17023.21    404.58 o 
   2  10   1     2805.49     2646.68     97.06 o 
   3  10   1     3149.40     3284.38    301.07 o 
   4  10   1       43.99       61.57     19.84 o 
   5  10   1      553.23      529.19     36.55 o 
   6  10   1     1489.94     1316.07     89.22 o 
   7  10   1     7232.80     6897.19    311.17 o 
   8  10   1     1917.59     1852.92    124.03 o 
   9  10   1      600.07      636.90     56.96 o 
 -10  11   1     1117.72     1081.48     74.35 o 
  -9  11   1      438.93      496.37     45.22 o 
  -8  11   1      739.58      706.41     51.06 o 
  -7  11   1      206.08      249.22     30.07 o 
  -6  11   1     6028.35     5771.12    167.02 o 
  -5  11   1    11418.00    10397.83    988.60 o 
  -4  11   1    15736.85    15506.39    464.39 o 
  -3  11   1    18012.16    16781.91    409.86 o 
  -2  11   1      729.50      621.32     70.43 o 
  -1  11   1     1393.18     1466.98     74.17 o 
   0  11   1       47.00       55.59     15.72 o 
   1  11   1     2238.00     1996.65     90.93 o 
   2  11   1     9709.16     8475.70    202.37 o 
   3  11   1    14900.97    13112.09    898.95 o 
   4  11   1     9327.97     8315.45    427.99 o 
   5  11   1     6058.24     5676.08    233.49 o 
   6  11   1      183.54      207.83     35.01 o 
   7  11   1      135.16      164.29     23.75 o 
   8  11   1      179.42      172.26     25.23 o 
   9  11   1      733.62      695.46     57.61 o 
 -10  12   1      615.02      618.67     50.11 o 
  -9  12   1     2257.38     2202.27    171.30 o 
  -8  12   1     5022.88     5223.05    182.11 o 
  -7  12   1    16977.14    16395.80    466.10 o 
  -6  12   1     1500.21     1407.26     71.48 o 
  -5  12   1      334.91      248.69     40.54 o 
  -4  12   1      102.86       85.06     18.27 o 
  -3  12   1     1017.87     1365.52     71.81 o 
  -2  12   1    22762.79    23518.34    692.46 o 
  -1  12   1    19568.15    21846.06   1509.42 o 
   0  12   1    15106.14    14648.68    639.82 o 
   1  12   1    14444.37    14397.27    447.84 o 
   2  12   1     3727.24     3871.61    145.25 o 
   3  12   1     1942.74     2031.64    186.11 o 
   4  12   1     3023.21     2714.59    227.77 o 
   5  12   1     2208.09     2131.05    151.90 o 
   6  12   1     6347.39     6086.49    227.90 o 
   7  12   1     4529.97     4342.18    339.19 o 
   8  12   1     3060.11     2925.05    112.34 o 
   9  12   1     1330.04     1307.29     81.14 o 
  -9  13   1      139.88      139.01     19.55 o 
  -8  13   1       83.28       85.16     18.44 o 
  -7  13   1      350.99      303.86     31.22 o 
  -6  13   1      138.83      134.61     35.87 o 
  -5  13   1      647.62      631.85     75.70 o 
  -4  13   1     1508.71     1408.48    103.90 o 
  -3  13   1     7222.24     7169.34    281.69 o 
  -2  13   1     4173.03     4855.83    215.42 o 
  -1  13   1     1513.05     1750.56    232.23 o 
   0  13   1     1100.06     1124.41    118.35 o 
   1  13   1     3529.65     4122.22    399.86 o 
   2  13   1     6391.77     6522.01    271.62 o 
   3  13   1      246.72      248.56     62.18 o 
   4  13   1       90.17       89.47     23.04 o 
   5  13   1      216.09      228.37     40.53 o 
   6  13   1      119.63      112.16     20.51 o 
   7  13   1        4.16        4.29      8.66 o 
   8  13   1       51.99       63.86     12.35 o 
   9  13   1      228.67      213.46     25.86 o 
  -9  14   1      606.62      567.89     63.95 o 
  -8  14   1     1779.64     1610.20    176.30 o 
  -7  14   1      562.82      567.19     69.58 o 
  -6  14   1       58.16      101.01     28.09 o 
  -5  14   1       35.86       31.43     11.33 o 
  -4  14   1        1.44       34.38     21.61 o 
  -3  14   1      413.18      423.62     56.62 o 
  -2  14   1     2077.03     2516.94    181.65 o 
  -1  14   1      873.49     1096.93    168.19 o 
   0  14   1     2190.70     2315.87    129.81 o 
   1  14   1     2027.49     2420.21    144.72 o 
   2  14   1     2540.26     2437.23    210.67 o 
   3  14   1     2493.48     2417.29    219.04 o 
   4  14   1      463.66      442.52     48.65 o 
   5  14   1      464.33      466.73     60.63 o 
   6  14   1      292.80      304.72     48.85 o 
   7  14   1      510.11      452.29     56.10 o 
   8  14   1      178.34      174.55     20.15 o 
  -9  15   1      848.28      823.02     69.18 o 
  -8  15   1       71.07       78.25     26.79 o 
  -7  15   1      849.40      797.98     81.69 o 
  -6  15   1     8050.03     7594.09    355.12 o 
  -5  15   1     6860.55     5837.58    447.19 o 
  -4  15   1    14215.54    12562.84    639.74 o 
  -3  15   1     9554.16     9924.31    373.39 o 
  -2  15   1     7519.44     8959.24    502.25 o 
  -1  15   1     1795.67     2040.70    157.22 o 
   0  15   1       36.17       60.57     22.46 o 
   1  15   1     3146.82     3483.29    202.53 o 
   2  15   1    12377.21    12084.90    617.69 o 
   3  15   1    16437.74    15169.91    745.66 o 
   4  15   1    11997.67    11856.50    504.40 o 
   5  15   1     3744.51     3722.74    211.98 o 
   6  15   1      190.46      223.24     47.46 o 
   7  15   1        0.37       33.19     21.74 o 
   8  15   1      190.96      172.42     28.19 o 
  -9  16   1     1930.44     1984.69    117.19 o 
  -8  16   1     5320.41     5920.05    283.45 o 
  -7  16   1     5037.70     5252.97    268.23 o 
  -6  16   1     3636.91     3181.28    189.68 o 
  -5  16   1      412.65      321.94     33.24 o 
  -4  16   1       13.13       25.59      9.71 o 
  -3  16   1     2150.83     2273.74    211.47 o 
  -2  16   1    13147.74    16700.28    805.31 o 
  -1  16   1    21850.94    29605.49   1295.98 o 
   0  16   1    18904.66    19584.90   1140.00 o 
   1  16   1    16152.89    18878.16   1853.14 o 
   2  16   1     5182.88     5198.46    354.15 o 
   3  16   1       11.11        8.65     12.66 o 
   4  16   1     1358.72     1219.07     68.34 o 
   5  16   1     2600.62     2597.40    167.01 o 
   6  16   1     4385.68     4607.71    245.33 o 
   7  16   1     2935.87     3138.23    177.51 o 
   8  16   1     1618.83     1700.22    103.25 o 
  -9  17   1      153.17      192.70     29.65 o 
  -8  17   1        4.57       24.88     17.45 o 
  -7  17   1      101.22      175.11     39.55 o 
  -6  17   1     2861.36     2772.46    118.09 o 
  -5  17   1     3842.87     3335.28    146.97 o 
  -4  17   1     3294.11     2790.91    133.53 o 
  -3  17   1     8594.95     9485.49    532.71 o 
  -2  17   1     2861.38     3757.91    302.32 o 
  -1  17   1      347.11      393.15     87.86 o 
   0  17   1       57.58       66.02     21.63 o 
   1  17   1     1810.40     1951.20    142.82 o 
   2  17   1     4795.82     5070.87    357.12 o 
   3  17   1     5298.81     4963.77    279.80 o 
   4  17   1     1462.40     1303.83    106.11 o 
   5  17   1     1213.62     1201.63    104.27 o 
   6  17   1     1112.77     1073.92     96.83 o 
   7  17   1      200.56      200.98     36.23 o 
   8  17   1       87.19       80.36     19.74 o 
  -9  18   1       18.69        4.89      6.67 o 
  -8  18   1      169.26      146.80     30.54 o 
  -7  18   1      700.33      707.52     75.65 o 
  -6  18   1       20.15       18.60     12.47 o 
  -5  18   1      325.50      325.72     33.65 o 
  -4  18   1      192.31      154.11     23.46 o 
  -3  18   1     2351.42     2444.14    160.86 o 
  -2  18   1      118.08       93.67     44.13 o 
  -1  18   1      263.60      273.35     53.30 o 
   0  18   1        5.47       10.79     22.75 o 
   1  18   1      259.14      192.53     34.66 o 
   2  18   1      540.00      504.43     54.82 o 
   3  18   1       64.57       60.23     14.45 o 
   4  18   1       68.71       63.54     15.46 o 
   5  18   1       97.21       86.07     27.07 o 
   6  18   1       39.49       45.79     21.68 o 
   7  18   1      381.07      381.45     48.22 o 
   8  18   1        3.60       12.96     11.48 o 
  -9  19   1      219.72      213.53     27.97 o 
  -8  19   1       51.13       67.52     20.88 o 
  -7  19   1       22.69       21.10     17.62 o 
  -6  19   1     1074.45      996.98     63.05 o 
  -5  19   1     5299.38     4707.38    172.72 o 
  -4  19   1     1450.31     1315.73     73.01 o 
  -3  19   1      811.21      799.75     41.81 o 
  -2  19   1     1749.06     1878.20    207.84 o 
  -1  19   1      646.57      643.11     55.35 o 
   0  19   1      103.10      181.51     27.30 o 
   1  19   1     2468.31     2394.54    127.64 o 
   2  19   1     6220.89     5780.95    190.72 o 
   3  19   1     4221.86     4067.18    153.70 o 
   4  19   1     3805.52     3481.83    138.74 o 
   5  19   1      866.58      828.12     82.98 o 
   6  19   1      305.99      276.83     46.10 o 
   7  19   1       45.73       72.67     20.24 o 
   8  19   1      291.07      321.85     33.79 o 
  -8  20   1     4354.29     4191.04    202.96 o 
  -7  20   1     7629.87     7449.12    336.41 o 
  -6  20   1     1778.84     1708.85     84.93 o 
  -5  20   1       94.66      117.67     20.19 o 
  -4  20   1      821.53      729.40     52.83 o 
  -3  20   1     3356.62     3180.50    101.47 o 
  -2  20   1     3065.00     3136.05    125.16 o 
  -1  20   1     7776.26     7462.69    252.69 o 
   0  20   1    12206.51    12171.43    354.65 o 
   1  20   1    10516.38    10105.77    298.35 o 
   2  20   1     3158.70     2942.28    167.23 o 
   3  20   1      317.19      272.25     31.53 o 
   4  20   1     1053.10     1060.54     65.83 o 
   5  20   1     3882.42     3901.31    216.09 o 
   6  20   1     2666.30     2694.13    160.87 o 
   7  20   1     1613.01     1570.78    102.49 o 
  -8  21   1       69.34      104.57     22.21 o 
  -7  21   1     1543.97     1507.51    105.74 o 
  -6  21   1     2770.55     2583.33    109.31 o 
  -5  21   1     5077.26     4717.21    172.47 o 
  -4  21   1     5973.96     5497.61    192.34 o 
  -3  21   1    12664.47    12275.97    366.18 o 
  -2  21   1     3963.88     3936.42    149.51 o 
  -1  21   1     1854.19     1732.91     79.94 o 
   0  21   1       60.12       70.44     14.02 o 
   1  21   1     2965.31     2961.97    124.90 o 
   2  21   1     6492.12     6090.57    285.00 o 
   3  21   1     9523.97     9322.17    410.37 o 
   4  21   1     7237.46     6912.12    229.35 o 
   5  21   1     1251.18     1230.86    101.27 o 
   6  21   1      446.34      427.78     51.93 o 
   7  21   1       65.21       69.68     18.94 o 
  -8  22   1      280.47      315.48     35.87 o 
  -7  22   1      248.38      254.02     36.65 o 
  -6  22   1       34.44       42.91     12.27 o 
  -5  22   1      701.44      659.39     50.92 o 
  -4  22   1       61.19       74.37     15.77 o 
  -3  22   1       75.63       77.27     28.42 o 
  -2  22   1      548.46      503.60     43.73 o 
  -1  22   1      889.41      882.66     54.02 o 
   0  22   1      474.22      526.99     40.77 o 
   1  22   1       76.14       51.65     20.71 o 
   2  22   1     2526.70     2344.23    111.16 o 
   3  22   1      657.82      648.19     50.01 o 
   4  22   1     1105.70      941.65     59.89 o 
   5  22   1      478.06      419.92     55.92 o 
   6  22   1      415.50      379.26     47.18 o 
   7  22   1      285.78      315.52     36.01 o 
  -7  23   1       13.35       -2.09      9.77 o 
  -6  23   1      248.16      246.25     34.00 o 
  -5  23   1      699.01      676.49     47.88 o 
  -4  23   1      148.47      148.75     22.54 o 
  -3  23   1      773.73      789.09     86.03 o 
  -2  23   1     2277.50     2373.71    108.83 o 
  -1  23   1      529.94      468.75     44.59 o 
   0  23   1      940.18      939.58     48.54 o 
   1  23   1     1815.05     1809.53    121.43 o 
   2  23   1     2385.08     2297.06    189.76 o 
   3  23   1     1205.06     1077.07    128.69 o 
   4  23   1      292.99      262.82     29.76 o 
   5  23   1       61.84       28.97     13.38 o 
   6  23   1        6.79       11.52      9.80 o 
  -7  24   1     1976.10     1609.98     95.26 o 
  -6  24   1     1547.34     1463.07     68.47 o 
  -5  24   1       50.61       62.05     14.42 o 
  -4  24   1       66.36       54.71     13.07 o 
  -3  24   1      420.13      479.50     66.22 o 
  -2  24   1      686.08      731.72     54.71 o 
  -1  24   1     5164.93     4969.35    180.40 o 
   0  24   1     7567.53     7535.73    245.00 o 
   1  24   1     7424.63     7351.50    330.92 o 
   2  24   1     2973.22     3031.21    185.75 o 
   3  24   1      165.65      163.52     23.27 o 
   4  24   1      142.55      178.04     39.67 o 
   5  24   1     2439.18     2056.93    124.57 o 
   6  24   1     2972.92     2714.87    139.99 o 
  -6  25   1     1568.42     1518.21     67.85 o 
  -5  25   1     2187.13     2135.25    225.83 o 
  -4  25   1     3932.24     3920.04    218.10 o 
  -3  25   1     3671.33     3759.43    217.84 o 
  -2  25   1     1055.11     1074.35    100.51 o 
  -1  25   1       37.90       39.32     15.73 o 
   0  25   1      139.35      152.02     22.15 o 
   1  25   1     1873.44     1916.78     92.61 o 
   2  25   1     3054.06     3334.38    196.53 o 
   3  25   1     6693.92     6481.74    675.13 o 
   4  25   1     4251.68     3793.49    289.13 o 
   5  25   1     1985.02     1775.68    106.72 o 
   6  25   1      505.88      460.41     41.54 o 
  -6  26   1      535.85      488.49     30.99 o 
  -5  26   1      332.11      315.84     27.80 o 
  -4  26   1      156.58      159.01     33.55 o 
  -3  26   1     1205.94     1225.99    105.08 o 
  -2  26   1     1045.10     1061.29     97.68 o 
  -1  26   1     2954.41     2839.34    120.75 o 
   0  26   1     2545.24     2505.86     90.65 o 
   1  26   1     1166.99     1128.20    125.71 o 
   2  26   1      700.62      739.82     77.53 o 
   3  26   1      139.62      124.64     30.57 o 
   4  26   1      260.88      242.10     24.48 o 
   5  26   1     1407.57     1173.68     76.54 o 
  -5  27   1        6.52       21.93     12.89 o 
  -4  27   1       21.97        5.04     13.65 o 
  -3  27   1      361.59      348.25     52.15 o 
  -2  27   1       66.18       86.92     17.90 o 
  -1  27   1      105.83      130.05     22.37 o 
   0  27   1       36.86       43.98      9.52 o 
   1  27   1      147.89      125.13     19.93 o 
   2  27   1        3.37       10.00     14.30 o 
   3  27   1      324.61      339.34     45.66 o 
   4  27   1       16.83       14.66     23.82 o 
  -5  28   1      155.12      137.24     24.20 o 
  -4  28   1      112.58      110.22     27.16 o 
  -3  28   1      171.70      158.24     30.86 o 
  -2  28   1      810.90      802.57     63.01 o 
  -1  28   1      885.63      930.01     59.73 o 
   0  28   1     2234.80     2330.14     82.43 o 
   1  28   1     3044.49     3306.60    187.79 o 
   2  28   1      322.11      332.97     46.35 o 
   3  28   1       16.66       -3.86     13.23 o 
   4  28   1       99.85      114.30     21.26 o 
  -4  29   1     2522.91     2614.17    143.68 o 
  -3  29   1     2753.09     2879.27    162.35 o 
  -2  29   1     1694.56     1747.61    120.41 o 
  -1  29   1      561.54      566.84     51.70 o 
   0  29   1       68.77      104.29     19.02 o 
   1  29   1     1147.60     1241.66     95.94 o 
   2  29   1     4275.19     4503.22    221.16 o 
   3  29   1     5031.75     4986.82    227.41 o 
  -4  30   1       11.59       30.39     13.16 o 
  -3  30   1      753.05      814.02     68.50 o 
  -2  30   1     2138.56     2209.89    132.45 o 
  -1  30   1     3461.12     3373.56    124.39 o 
   0  30   1     3759.66     3676.70    186.14 o 
   1  30   1     2710.35     2822.36    154.81 o 
   2  30   1     1009.86     1048.84     78.23 o 
   3  30   1      109.99      121.40     22.53 o 
  -3  31   1      827.76      898.15     66.21 o 
  -2  31   1      342.23      404.94     44.77 o 
  -1  31   1       26.43       13.90      6.21 o 
   0  31   1       38.11       41.82     15.16 o 
   1  31   1       96.02      145.28     26.22 o 
   2  31   1      500.97      451.57     43.41 o 
 -11   0   2     1195.59     1231.80     84.19 o 
 -10   0   2     1404.47     1587.45    114.86 o 
  -9   0   2     7380.64     7206.71    340.42 o 
  -8   0   2     9267.16     8295.59    374.36 o 
  -7   0   2    11404.33     9166.13    488.15 o 
  -6   0   2    23931.95    21521.54    902.22 o 
  -5   0   2     1873.54     1862.15    102.97 o 
  -4   0   2    72425.64    64812.38   1674.64 o 
  -3   0   2    41777.98    39096.61   1015.47 o 
  -2   0   2    15202.09    14336.71    539.09 o 
  -1   0   2    31658.05    30063.76   1087.72 o 
   0   0   2    62601.35    41601.96   1536.74 o 
   1   0   2    35345.79    28362.14   1093.54 o 
   2   0   2    14403.62    11531.73    508.69 o 
   3   0   2     3806.34     3552.81    223.46 o 
   4   0   2      652.56      493.74     77.89 o 
   5   0   2     4290.32     3018.77    239.38 o 
   6   0   2     7313.91     7791.64    354.09 o 
   7   0   2     6939.81     7416.51    345.47 o 
   8   0   2     2492.14     2730.16    161.10 o 
   9   0   2      111.45      134.65     26.19 o 
 -11   1   2     1350.27     1504.34     68.62 o 
 -10   1   2     1638.10     1730.59     85.30 o 
  -9   1   2       28.57       52.07     14.48 o 
  -8   1   2       59.38       68.69     15.79 o 
  -7   1   2     1000.94      899.79     83.17 o 
  -6   1   2     6543.30     5826.06    232.45 o 
  -5   1   2    25564.36    24227.94    484.16 o 
  -4   1   2    19639.41    18360.16    366.07 o 
  -3   1   2    14155.81    13946.54    320.33 o 
  -2   1   2      357.20      354.95     24.10 o 
  -1   1   2     5747.08     5502.15    173.06 o 
   0   1   2     1656.15     1276.65     50.39 o 
   1   1   2      794.34      825.85     58.47 o 
   2   1   2     4583.43     3708.28    153.48 o 
   3   1   2    18998.34    15047.17    460.23 o 
   4   1   2     3075.01     2109.26    120.39 o 
   5   1   2     2632.64     1744.70    176.29 o 
   6   1   2      504.10      542.94     44.38 o 
   7   1   2      129.28      186.74     27.60 o 
   8   1   2      859.68      984.35     60.42 o 
   9   1   2      834.59      956.20     50.15 o 
 -11   2   2        1.43        5.53     13.98 o 
 -10   2   2      141.78      119.38     19.33 o 
  -9   2   2      835.34      865.66     59.60 o 
  -8   2   2      615.09      568.70     45.53 o 
  -7   2   2      113.35       55.88     19.54 o 
  -6   2   2      826.29      830.68     71.56 o 
  -5   2   2      292.57      297.39     26.47 o 
  -4   2   2      372.13      385.04     25.87 o 
  -3   2   2     1887.48     2167.12     63.69 o 
  -2   2   2     2114.70     2258.35     88.53 o 
  -1   2   2     9512.59     8359.92    336.41 o 
   0   2   2     8628.95     6764.37    210.37 o 
   1   2   2      235.42      160.75     26.08 o 
   2   2   2     3760.66     3210.48    138.40 o 
   3   2   2     2757.73     2390.50    122.01 o 
   4   2   2      441.95      405.24     47.94 o 
   5   2   2       20.79       -0.13      9.12 o 
   6   2   2      531.68      581.34     46.36 o 
   7   2   2     1526.92     1627.06     84.98 o 
   8   2   2      923.53      941.86     58.03 o 
   9   2   2      124.77      128.47     16.62 o 
 -11   3   2      366.90      411.20     31.62 o 
 -10   3   2      470.14      477.90     40.16 o 
  -9   3   2      876.00      812.02     57.35 o 
  -8   3   2       30.76       30.31     17.84 o 
  -7   3   2     1214.04     1001.15     88.61 o 
  -6   3   2     8346.12     7635.67    281.16 o 
  -5   3   2    16125.28    16091.24    390.55 o 
  -4   3   2     8447.99     8101.13    209.24 o 
  -3   3   2     6875.06     7692.84    190.50 o 
  -2   3   2     2749.29     2761.18    122.03 o 
  -1   3   2    11576.69    10030.17    806.82 o 
   0   3   2    11272.86     9149.81    409.10 o 
   1   3   2     4261.32     3551.95    141.92 o 
   2   3   2     8764.42     7148.50    244.17 o 
   3   3   2    17239.87    13386.95    416.69 o 
   4   3   2     2125.36     1640.43    160.00 o 
   5   3   2      960.14      749.04    111.60 o 
   6   3   2      181.71      198.80     33.01 o 
   7   3   2      322.69      319.78     34.51 o 
   8   3   2      285.49      290.76     30.69 o 
   9   3   2      741.91      784.78     35.86 o 
 -11   4   2      468.33      562.62     37.20 o 
 -10   4   2     1350.91     1532.21     76.96 o 
  -9   4   2     3950.47     3981.74    152.93 o 
  -8   4   2     6466.47     6310.56    255.16 o 
  -7   4   2     4639.88     4180.99    165.35 o 
  -6   4   2     9164.97     7998.12    617.10 o 
  -5   4   2      623.59      587.46     43.33 o 
  -4   4   2    11950.96    10897.81    232.16 o 
  -3   4   2     3896.03     3789.21     94.91 o 
  -2   4   2    13762.55    12552.73    359.21 o 
  -1   4   2    22375.48    18130.87    757.00 o 
   0   4   2     3897.60     3378.39    197.40 o 
   1   4   2      891.80      835.34     48.69 o 
   2   4   2     6980.58     6121.03    337.78 o 
   3   4   2       69.51       73.65     18.15 o 
   4   4   2     3325.44     2792.48    224.02 o 
   5   4   2     6684.23     5517.73    349.07 o 
   6   4   2     9938.96    10058.13    538.59 o 
   7   4   2     7885.57     8259.96    452.00 o 
   8   4   2     2045.83     2139.87     94.11 o 
   9   4   2      679.92      757.35     45.06 o 
 -11   5   2     2340.39     2618.34    139.12 o 
 -10   5   2     1573.42     1591.95    114.94 o 
  -9   5   2      129.18      143.77     22.58 o 
  -8   5   2       37.46       48.81     10.89 o 
  -7   5   2     2753.43     2759.03    154.23 o 
  -6   5   2     9379.25     7999.93    556.77 o 
  -5   5   2    12919.80    12255.21    312.34 o 
  -4   5   2    38616.16    36474.49    608.56 o 
  -3   5   2     5595.49     5619.50    189.93 o 
  -2   5   2    11675.12    10313.40    441.80 o 
  -1   5   2     4949.59     4315.18    158.52 o 
   0   5   2     3589.96     3391.30    199.54 o 
   1   5   2     9147.18     8659.61    249.95 o 
   2   5   2    16393.76    13453.61    711.04 o 
   3   5   2    19330.38    16298.94    736.27 o 
   4   5   2    12639.53    10256.85    367.53 o 
   5   5   2     7614.26     6585.67    521.94 o 
   6   5   2       30.75       47.04     14.54 o 
   7   5   2     1064.68     1104.44     98.44 o 
   8   5   2     2249.28     2226.31    141.89 o 
   9   5   2     1750.25     1917.29    113.18 o 
 -11   6   2       56.38       66.29     23.55 o 
 -10   6   2      601.75      591.28     63.60 o 
  -9   6   2     1439.64     1452.91     81.82 o 
  -8   6   2     1746.46     1801.39     88.56 o 
  -7   6   2     2843.87     2726.21     99.49 o 
  -6   6   2      991.47      736.16    108.55 o 
  -5   6   2       51.89       59.72     13.46 o 
  -4   6   2      122.62      112.68     12.80 o 
  -3   6   2     3488.05     3192.08     83.90 o 
  -2   6   2     1434.42     1272.50     67.47 o 
  -1   6   2      768.64      634.75     50.16 o 
   0   6   2     3936.81     3577.26    208.05 o 
   1   6   2     5487.86     5093.82    201.81 o 
   2   6   2     1924.10     1443.97    142.06 o 
   3   6   2       14.10       -5.45     15.25 o 
   4   6   2      572.02      523.13     61.03 o 
   5   6   2     2980.05     2459.38    166.81 o 
   6   6   2     2686.39     2579.12    159.57 o 
   7   6   2     1947.43     1885.03    133.92 o 
   8   6   2      893.03      995.00     85.64 o 
   9   6   2       15.59       22.17     13.23 o 
 -11   7   2       26.15       27.27      7.96 o 
 -10   7   2        6.25       15.02     10.17 o 
  -9   7   2      222.60      201.40     26.05 o 
  -8   7   2      680.49      655.49     49.46 o 
  -7   7   2      783.88      811.04     52.37 o 
  -6   7   2     1016.29     1066.63    121.27 o 
  -5   7   2       66.58       89.59     16.56 o 
  -4   7   2      289.83      277.50     20.29 o 
  -3   7   2     1856.29     1684.19     54.50 o 
  -2   7   2     3162.16     2611.14    110.62 o 
  -1   7   2     1046.83      907.91     63.01 o 
   0   7   2     4555.83     3946.17    226.22 o 
   1   7   2     3119.32     2717.74    101.04 o 
   2   7   2     7782.02     7355.44    399.17 o 
   3   7   2     1735.09     1651.39    104.81 o 
   4   7   2      125.21       55.44     19.06 o 
   5   7   2      176.27      169.07     20.99 o 
   6   7   2      134.13       96.53     26.24 o 
   7   7   2      233.92      251.01     44.28 o 
   8   7   2       16.60       22.31     12.03 o 
   9   7   2       15.56       17.41     12.03 o 
 -10   8   2      395.59      497.98     50.19 o 
  -9   8   2     2403.91     2464.29    134.45 o 
  -8   8   2     4770.59     4701.81    170.45 o 
  -7   8   2     2538.80     2335.36    144.10 o 
  -6   8   2     1091.93     1168.46    129.26 o 
  -5   8   2       15.33       37.42     13.50 o 
  -4   8   2      270.15      252.98     26.64 o 
  -3   8   2     6850.67     6383.82    178.92 o 
  -2   8   2    28589.43    27096.79   1000.38 o 
  -1   8   2    18569.14    17733.04   1052.26 o 
   0   8   2    16458.48    15953.13    438.12 o 
   1   8   2     6552.42     6035.71    271.92 o 
   2   8   2     2704.91     2209.32    112.38 o 
   3   8   2     1408.51     1446.02     97.67 o 
   4   8   2     6298.50     5649.39    245.27 o 
   5   8   2     6716.06     6082.11    224.60 o 
   6   8   2     4372.47     4120.54    272.37 o 
   7   8   2     1582.13     1412.16    110.93 o 
   8   8   2     1541.96     1517.50    107.86 o 
   9   8   2      349.03      440.96     43.47 o 
 -10   9   2     1183.49     1205.24     62.94 o 
  -9   9   2       54.81       88.87     39.28 o 
  -8   9   2        8.76       12.03      8.61 o 
  -7   9   2     2757.06     2727.29    213.71 o 
  -6   9   2     7731.66     7564.55    409.16 o 
  -5   9   2    16944.59    16559.05    416.99 o 
  -4   9   2    21715.98    21281.64    499.31 o 
  -3   9   2    17995.88    17395.65    413.69 o 
  -2   9   2     2406.20     2455.68    168.25 o 
  -1   9   2     1483.68     1570.29     90.75 o 
   0   9   2     2818.34     2520.56     94.95 o 
   1   9   2    12983.48    11647.69    287.92 o 
   2   9   2    33262.71    29967.94    835.57 o 
   3   9   2    23852.56    20685.75    623.15 o 
   4   9   2    19228.34    16701.67    543.89 o 
   5   9   2     6630.06     6441.96    210.02 o 
   6   9   2       21.16       52.01     13.63 o 
   7   9   2      861.96      812.90     79.58 o 
   8   9   2      856.88      818.74     73.59 o 
   9   9   2     1352.96     1366.87     83.42 o 
 -10  10   2     1146.07     1149.63     59.96 o 
  -9  10   2     1878.36     2013.80     75.74 o 
  -8  10   2     1324.47     1283.58     72.22 o 
  -7  10   2     6942.42     6525.62    235.16 o 
  -6  10   2      164.67      216.47     54.10 o 
  -5  10   2      109.76      142.53     22.84 o 
  -4  10   2      396.54      381.79     35.65 o 
  -3  10   2    10729.86     9181.29    458.87 o 
  -2  10   2    14293.84    13783.13    420.68 o 
  -1  10   2    28114.55    30191.09   1758.08 o 
   0  10   2    16668.44    16206.90    684.94 o 
   1  10   2    15463.88    15402.96    368.03 o 
   2  10   2      371.49      319.18     37.44 o 
   3  10   2       40.48       14.19     20.73 o 
   4  10   2     1251.74     1108.82    118.39 o 
   5  10   2     5037.70     4895.94    359.42 o 
   6  10   2     5259.61     5224.72    260.49 o 
   7  10   2     1841.75     1699.82    120.54 o 
   8  10   2     1117.29     1227.21     90.79 o 
   9  10   2      100.42      112.41     14.84 o 
 -10  11   2      108.35      104.54     16.01 o 
  -9  11   2        1.85        3.46      9.21 o 
  -8  11   2       43.40       65.95     15.37 o 
  -7  11   2      610.89      615.28     45.39 o 
  -6  11   2       18.46       32.36     11.24 o 
  -5  11   2      365.83      396.47     41.41 o 
  -4  11   2      470.54      558.43     53.91 o 
  -3  11   2     7063.71     7005.02    385.48 o 
  -2  11   2      214.42      189.31     29.98 o 
  -1  11   2      428.12      400.48     35.40 o 
   0  11   2    10604.60    11974.71    808.27 o 
   1  11   2     3326.52     3442.25    157.61 o 
   2  11   2     2687.09     2586.43    212.33 o 
   3  11   2      417.00      384.68     61.69 o 
   4  11   2      996.27      876.85     79.42 o 
   5  11   2      924.41      907.72     97.72 o 
   6  11   2       44.23       39.85     12.26 o 
   7  11   2       54.07       52.91     13.11 o 
   8  11   2       67.32       41.37     16.60 o 
 -10  12   2      549.30      538.28     37.30 o 
  -9  12   2     1029.22     1049.02     94.53 o 
  -8  12   2     3780.61     3521.25    137.23 o 
  -7  12   2     1140.38     1112.78     63.23 o 
  -6  12   2      707.90      626.65     54.81 o 
  -5  12   2      599.77      554.88     50.91 o 
  -4  12   2      492.42      511.86     85.63 o 
  -3  12   2      180.33      311.62     66.08 o 
  -2  12   2     4908.61     5311.62    212.90 o 
  -1  12   2     7402.87     8475.50   1148.35 o 
   0  12   2    10778.31    10879.04    364.35 o 
   1  12   2    15041.36    15849.78    491.46 o 
   2  12   2     2684.88     2272.79    199.51 o 
   3  12   2      768.77      668.10     76.96 o 
   4  12   2      859.33      722.88    109.61 o 
   5  12   2     1660.40     1501.57     77.59 o 
   6  12   2      299.16      321.98     33.65 o 
   7  12   2     1565.34     1436.92     72.65 o 
   8  12   2      184.25      175.97     28.38 o 
 -10  13   2     1024.45     1014.29     74.07 o 
  -9  13   2      366.18      370.28     56.76 o 
  -8  13   2      724.76      722.63     65.03 o 
  -7  13   2      225.60      178.31     24.21 o 
  -6  13   2     9501.80     8676.53    285.43 o 
  -5  13   2    11146.91    10594.61    308.71 o 
  -4  13   2    14520.43    13790.41    662.30 o 
  -3  13   2     7013.29     6820.46    399.78 o 
  -2  13   2     4194.04     4244.78    263.94 o 
  -1  13   2     4454.73     5864.83    535.03 o 
   0  13   2     1805.62     1716.73     89.06 o 
   1  13   2    28673.95    27498.32    796.46 o 
   2  13   2     7874.97     6974.10    287.35 o 
   3  13   2    13994.80    12188.08    622.33 o 
   4  13   2     5609.21     5215.36    437.88 o 
   5  13   2     5423.81     5370.54    383.59 o 
   6  13   2      276.92      280.27     30.38 o 
   7  13   2      315.93      291.62     29.18 o 
   8  13   2      600.83      522.81     48.53 o 
 -10  14   2     1675.24     1895.39    108.79 o 
  -9  14   2     2552.02     2576.80    193.84 o 
  -8  14   2     5182.18     5040.51    174.84 o 
  -7  14   2    11410.45    10897.59    476.74 o 
  -6  14   2      841.89      743.42     51.92 o 
  -5  14   2      392.02      336.05     81.96 o 
  -4  14   2       56.59       68.68     40.55 o 
  -3  14   2     3881.66     4564.78    316.85 o 
  -2  14   2    17800.46    19530.13   2206.19 o 
  -1  14   2    15831.37    19192.53   3246.73 o 
   0  14   2    17395.58    17640.61    963.36 o 
   1  14   2    15493.46    15072.85    492.75 o 
   2  14   2      250.05      274.85     47.54 o 
   3  14   2      857.06      955.64    136.04 o 
   4  14   2     1636.50     1687.72    125.84 o 
   5  14   2     4374.34     4721.93    250.58 o 
   6  14   2     3785.89     3563.91    278.45 o 
   7  14   2     4519.40     4162.79    310.37 o 
   8  14   2     1103.03      965.63     65.54 o 
 -10  15   2      580.24      629.63     51.87 o 
  -9  15   2       39.44       52.83     19.56 o 
  -8  15   2      104.62      122.27     29.38 o 
  -7  15   2      284.57      264.98     45.46 o 
  -6  15   2     1167.19      989.63    107.94 o 
  -5  15   2     2315.92     1896.57    206.43 o 
  -4  15   2     8978.39     8714.97    491.92 o 
  -3  15   2     4052.30     4762.84    334.31 o 
  -2  15   2      982.27     1076.69    248.00 o 
  -1  15   2      976.84     1268.05    238.59 o 
   0  15   2     2143.50     2459.38    152.74 o 
   1  15   2     2550.28     2724.40    291.38 o 
   2  15   2     2808.39     2590.48    232.57 o 
   3  15   2     1457.47     1414.47     92.72 o 
   4  15   2      685.85      713.01     77.21 o 
   5  15   2     1223.54     1359.52    112.12 o 
   6  15   2      571.19      543.60     64.85 o 
   7  15   2        5.49        8.99     10.08 o 
   8  15   2      184.78      188.96     25.17 o 
 -10  16   2       48.67       40.67     13.04 o 
  -9  16   2       12.58       22.81     14.36 o 
  -8  16   2      294.33      292.57     47.01 o 
  -7  16   2       38.10       35.20     15.53 o 
  -6  16   2        5.30        7.67     12.60 o 
  -5  16   2      158.68      154.52     36.88 o 
  -4  16   2       17.69       -1.94     35.47 o 
  -3  16   2      274.67      244.89     70.67 o 
  -2  16   2       88.54      147.06     54.57 o 
  -1  16   2      407.16      453.57     61.79 o 
   0  16   2      460.80      561.43     59.76 o 
   1  16   2     1565.22     1753.42    136.54 o 
   2  16   2        2.33       84.99     41.05 o 
   3  16   2        6.75       16.68     10.25 o 
   4  16   2       19.15       13.37     12.78 o 
   5  16   2      580.02      551.80     67.97 o 
   6  16   2       79.93       68.62     24.28 o 
   7  16   2      219.80      202.56     33.61 o 
  -9  17   2      482.81      547.28     56.50 o 
  -8  17   2      403.87      397.06     53.70 o 
  -7  17   2      790.85      680.46     73.62 o 
  -6  17   2     3330.59     2886.09    142.32 o 
  -5  17   2     8806.62     8085.39    531.09 o 
  -4  17   2     4834.89     4811.84    144.34 o 
  -3  17   2     4558.78     5397.53    379.56 o 
  -2  17   2      800.52      899.48    141.53 o 
  -1  17   2      818.10     1044.03    253.13 o 
   0  17   2      850.79      991.85     82.81 o 
   1  17   2     3835.13     4172.28    447.45 o 
   2  17   2     6364.99     6690.31    404.06 o 
   3  17   2     7361.72     6892.69    225.51 o 
   4  17   2     2899.29     2860.89    178.59 o 
   5  17   2      339.12      391.79     58.10 o 
   6  17   2       69.47       84.20     25.80 o 
   7  17   2      190.23      195.62     32.51 o 
  -9  18   2     5343.70     5563.48    252.57 o 
  -8  18   2     4993.88     5031.20    249.75 o 
  -7  18   2     3662.61     3313.84    191.24 o 
  -6  18   2     2165.98     1862.81     92.28 o 
  -5  18   2       21.29       39.44     13.51 o 
  -4  18   2     1915.23     1769.00     75.90 o 
  -3  18   2     3740.13     3487.45    280.30 o 
  -2  18   2     6049.00     8218.89    514.40 o 
  -1  18   2    10684.06    10842.83    779.73 o 
   0  18   2    13884.08    18799.51   1150.68 o 
   1  18   2     4567.15     4787.28    195.67 o 
   2  18   2      232.00      219.44     25.53 o 
   3  18   2      328.80      339.46     34.48 o 
   4  18   2     4687.11     4555.67    245.92 o 
   5  18   2     2483.54     2700.44    169.92 o 
   6  18   2     1744.11     1853.46    125.67 o 
   7  18   2     2981.56     3131.05    160.94 o 
  -9  19   2       89.15       93.93     22.45 o 
  -8  19   2      108.00      115.94     28.16 o 
  -7  19   2      776.47      745.11     51.35 o 
  -6  19   2     1715.75     1616.80     84.62 o 
  -5  19   2     7517.42     6486.16    219.03 o 
  -4  19   2    11581.98    10475.39    349.93 o 
  -3  19   2     6342.15     5783.56    385.30 o 
  -2  19   2     2709.32     2619.09    109.48 o 
  -1  19   2     1603.99     1565.39     93.59 o 
   0  19   2     3365.33     3132.12    108.03 o 
   1  19   2     1860.55     2001.51    127.20 o 
   2  19   2     4526.24     4285.29    155.96 o 
   3  19   2     2024.11     1948.07     94.21 o 
   4  19   2     4690.96     4658.23    249.25 o 
   5  19   2     2551.53     2558.34    163.08 o 
   6  19   2       10.55       -9.51     12.08 o 
   7  19   2       25.34       17.92      9.89 o 
  -9  20   2       11.87       13.01      8.94 o 
  -8  20   2       77.76       95.81     24.36 o 
  -7  20   2      260.55      265.45     36.53 o 
  -6  20   2      308.02      331.52     35.15 o 
  -5  20   2      633.89      521.94     44.67 o 
  -4  20   2       12.56       21.47     12.77 o 
  -3  20   2       63.79       68.58     17.98 o 
  -2  20   2      188.27      168.01     26.17 o 
  -1  20   2      937.76      990.27     59.84 o 
   0  20   2      669.76      825.36     74.11 o 
   1  20   2     1822.28     1735.52     83.68 o 
   2  20   2      104.66      110.46     18.41 o 
   3  20   2       37.75       24.34     17.60 o 
   4  20   2      301.40      235.04     43.96 o 
   5  20   2      157.32      151.79     34.66 o 
   6  20   2      132.89      157.14     29.60 o 
   7  20   2      100.01       80.98     17.74 o 
  -8  21   2      147.96      173.73     30.15 o 
  -7  21   2     1169.51     1028.42     59.22 o 
  -6  21   2      848.25      774.85     53.32 o 
  -5  21   2      143.19      154.63     23.12 o 
  -4  21   2     1678.12     1467.60     76.69 o 
  -3  21   2     2363.76     2277.93    104.51 o 
  -2  21   2      731.83      741.35     52.92 o 
  -1  21   2     6565.02     6646.23    219.71 o 
   0  21   2      511.18      610.99     48.53 o 
   1  21   2      192.60      192.45     32.57 o 
   2  21   2      624.70      564.70     64.33 o 
   3  21   2     1763.69     1687.38     98.16 o 
   4  21   2     3068.95     2894.06    118.75 o 
   5  21   2      128.54      168.86     34.24 o 
   6  21   2       10.06       20.06     11.97 o 
  -8  22   2     3023.22     2877.33    147.97 o 
  -7  22   2     2050.65     1985.52     86.02 o 
  -6  22   2     1858.34     1643.82     81.84 o 
  -5  22   2      568.40      508.08     42.19 o 
  -4  22   2      232.05      228.99     45.13 o 
  -3  22   2      870.81      822.27     57.58 o 
  -2  22   2     3814.14     3557.42    141.46 o 
  -1  22   2    17013.91    16732.94    477.14 o 
   0  22   2    34613.08    35372.38    938.05 o 
   1  22   2     3128.45     2979.01    122.65 o 
   2  22   2      550.79      571.18     50.07 o 
   3  22   2       68.84       73.81     16.56 o 
   4  22   2      805.88      772.35     51.48 o 
   5  22   2     2413.76     2348.73    143.59 o 
   6  22   2     2575.31     2475.22    135.35 o 
  -8  23   2      198.26      181.98     26.16 o 
  -7  23   2      532.70      502.15     35.70 o 
  -6  23   2     1182.13     1195.22     65.06 o 
  -5  23   2     3735.83     3643.33    139.04 o 
  -4  23   2     6874.32     6643.33    331.13 o 
  -3  23   2     1775.80     1626.38     86.61 o 
  -2  23   2     1782.01     1822.69     91.95 o 
  -1  23   2      843.75      884.94     59.60 o 
   0  23   2     3512.60     3405.65    134.70 o 
   1  23   2     3739.85     3612.06    244.19 o 
   2  23   2     6069.96     6157.85    247.91 o 
   3  23   2     8435.73     7976.21    508.54 o 
   4  23   2     3304.53     3128.72    121.27 o 
   5  23   2      400.74      421.55     49.73 o 
   6  23   2       10.84       33.24     14.45 o 
  -7  24   2      584.16      510.03     33.49 o 
  -6  24   2      567.39      494.90     37.84 o 
  -5  24   2        4.99       21.54      6.95 o 
  -4  24   2     1104.96     1005.46     96.79 o 
  -3  24   2      431.98      429.69     40.76 o 
  -2  24   2      495.25      459.49     42.09 o 
  -1  24   2     3241.98     3089.94    128.91 o 
   0  24   2     3220.98     3245.22    130.64 o 
   1  24   2     2143.77     1948.41    128.24 o 
   2  24   2      137.44      137.51     35.02 o 
   3  24   2      202.15      196.93     29.16 o 
   4  24   2      501.77      486.11     37.02 o 
   5  24   2      534.12      525.46     52.13 o 
   6  24   2      416.68      400.27     38.33 o 
  -7  25   2      191.03      168.30     23.99 o 
  -6  25   2      169.60      149.89     19.10 o 
  -5  25   2       90.63      111.25     29.87 o 
  -4  25   2       84.96       62.84     21.59 o 
  -3  25   2      696.95      704.05     80.53 o 
  -2  25   2      448.70      463.05     46.49 o 
  -1  25   2      568.93      588.70     49.56 o 
   0  25   2      124.89      154.53     26.90 o 
   1  25   2      158.22      208.51     27.20 o 
   2  25   2      109.82      117.04     20.29 o 
   3  25   2       28.96       25.80     10.03 o 
   4  25   2      825.03      694.83     45.30 o 
   5  25   2       18.58        0.61      7.93 o 
  -6  26   2      256.90      255.67     36.06 o 
  -5  26   2      201.61      210.85     38.43 o 
  -4  26   2      116.89      122.66     30.06 o 
  -3  26   2      377.77      403.04     58.89 o 
  -2  26   2     1227.40     1266.46     73.11 o 
  -1  26   2     1147.03     1175.10     69.26 o 
   0  26   2     4088.49     3932.65    205.50 o 
   1  26   2     1934.31     1959.64    144.88 o 
   2  26   2       50.93       58.11     17.12 o 
   3  26   2      162.10      135.00     36.38 o 
   4  26   2      941.49      838.96     49.23 o 
   5  26   2     1168.58     1020.93     66.64 o 
  -6  27   2     1772.64     1790.30    104.06 o 
  -5  27   2     2526.20     2581.09    150.26 o 
  -4  27   2     4043.99     4293.49    226.87 o 
  -3  27   2     4093.02     4161.29    227.35 o 
  -2  27   2     1431.23     1405.50    113.45 o 
  -1  27   2      172.61      187.50     25.52 o 
   0  27   2      399.22      411.01     38.12 o 
   1  27   2     2035.78     2111.69     93.37 o 
   2  27   2     5023.34     5139.12    249.76 o 
   3  27   2     6256.96     5581.42    717.10 o 
   4  27   2     3259.22     2728.85    133.69 o 
  -5  28   2      231.45      266.61     37.60 o 
  -4  28   2       41.13       51.60     20.13 o 
  -3  28   2      507.51      475.91     58.77 o 
  -2  28   2     2883.91     2844.98    118.28 o 
  -1  28   2     4696.91     4615.36    133.83 o 
   0  28   2     2448.81     2346.64     99.47 o 
   1  28   2     1594.99     1534.31    139.56 o 
   2  28   2      243.83      246.30     38.26 o 
   3  28   2      150.78      118.38     23.52 o 
  -5  29   2      334.19      385.76     40.71 o 
  -4  29   2      198.48      211.38     34.72 o 
  -3  29   2       32.81       47.11     22.10 o 
  -2  29   2       49.89       64.90     15.40 o 
  -1  29   2       19.21       32.28     11.44 o 
   0  29   2      349.75      362.58     42.89 o 
   1  29   2      171.80      167.04     30.35 o 
   2  29   2       98.21       79.08     20.42 o 
   3  29   2       25.31       40.16     13.26 o 
  -4  30   2       57.07       73.77     18.11 o 
  -3  30   2      179.32      210.62     34.39 o 
  -2  30   2      640.15      670.72     43.30 o 
  -1  30   2      742.38      704.45     44.73 o 
   0  30   2     1247.09     1318.02     93.14 o 
   1  30   2      847.13      856.81     69.09 o 
   2  30   2       87.08       65.92     17.41 o 
  -3  31   2     3115.50     3193.08    158.03 o 
  -2  31   2     1606.76     1449.06     63.49 o 
  -1  31   2       90.34       86.73     15.99 o 
   0  31   2      283.01      262.10     34.17 o 
   1  31   2     1730.44     1737.61    100.25 o 
 -11   1   3     1296.74     1370.64     71.74 o 
 -10   1   3      722.79      680.80     51.26 o 
  -9   1   3      553.90      535.12     45.75 o 
  -8   1   3     1199.64     1075.61     64.01 o 
  -7   1   3     9869.05     8799.65    328.53 o 
  -6   1   3     5578.33     5241.63    240.76 o 
  -5   1   3     8789.13     9036.15    212.17 o 
  -4   1   3     3664.18     3365.71     94.98 o 
  -3   1   3    57421.73    55810.88   1426.84 o 
  -2   1   3    36102.88    34687.44    734.57 o 
  -1   1   3    15610.84    15451.47    335.67 o 
   0   1   3     6267.37     5851.80    128.43 o 
   1   1   3     9040.95     8873.54    225.64 o 
   2   1   3     9228.59     8777.12    307.35 o 
   3   1   3     9247.87     8161.96    300.56 o 
   4   1   3     3195.76     2656.39    215.02 o 
   5   1   3      628.61      663.37     47.77 o 
   6   1   3       19.12       63.92     18.37 o 
   7   1   3      912.12      954.48     65.54 o 
   8   1   3     1016.53     1036.07     65.70 o 
 -11   2   3      524.64      623.82     44.52 o 
 -10   2   3     1801.52     1917.00     93.59 o 
  -9   2   3    10372.77     9546.48    299.21 o 
  -8   2   3    16126.88    15625.75    362.16 o 
  -7   2   3    10491.70     9224.14    389.31 o 
  -6   2   3      206.63      230.65     29.72 o 
  -5   2   3     4164.80     4485.41    127.01 o 
  -4   2   3     8266.52     7720.50    176.88 o 
  -3   2   3    44450.54    41689.32   1080.55 o 
  -2   2   3     1924.32     2039.36     68.85 o 
  -1   2   3    53923.91    46768.99   1298.10 o 
   0   2   3     1352.07     1318.75     47.13 o 
   1   2   3     2944.15     2926.58    146.05 o 
   2   2   3     8319.32     8364.21    327.66 o 
   3   2   3     1697.59     1387.37     96.84 o 
   4   2   3      577.57      470.88     86.00 o 
   5   2   3     9160.72     9470.25    441.41 o 
   6   2   3     9350.13    10166.75    313.36 o 
   7   2   3     1833.88     2012.43     95.10 o 
   8   2   3      982.31     1069.56     62.62 o 
 -11   3   3     1668.85     1759.08     81.27 o 
 -10   3   3     1216.02     1159.03     68.36 o 
  -9   3   3      660.18      837.89     55.59 o 
  -8   3   3      742.96      752.86     42.24 o 
  -7   3   3     8817.53     7530.50    508.80 o 
  -6   3   3    18968.61    17426.91    459.03 o 
  -5   3   3    31743.04    29963.66    914.86 o 
  -4   3   3     1282.49     1223.72     45.13 o 
  -3   3   3     8826.70     9654.37    417.57 o 
  -2   3   3      103.08      167.03     53.93 o 
  -1   3   3    12230.49    11050.68    551.44 o 
   0   3   3      323.84      293.38     26.85 o 
   1   3   3     2017.48     2010.67    248.23 o 
   2   3   3     2661.22     2332.48    245.71 o 
   3   3   3    15570.88    13029.09    896.97 o 
   4   3   3     6956.13     5439.99    350.40 o 
   5   3   3     1092.85     1073.06     71.77 o 
   6   3   3       39.52       55.12     20.63 o 
   7   3   3      246.63      293.07     31.70 o 
   8   3   3     1485.56     1738.83     77.27 o 
 -11   4   3       41.03       52.31     17.50 o 
 -10   4   3      588.89      544.86     44.96 o 
  -9   4   3      485.54      487.81     34.41 o 
  -8   4   3     1724.16     1679.22     95.35 o 
  -7   4   3     3201.58     2664.84    353.06 o 
  -6   4   3     2470.79     2380.47    105.27 o 
  -5   4   3        3.82       23.88     10.96 o 
  -4   4   3       44.83       55.33      9.56 o 
  -3   4   3     3111.86     3223.05    185.87 o 
  -2   4   3     3725.20     3236.29    182.50 o 
  -1   4   3     4650.67     4068.11    155.62 o 
   0   4   3     4607.10     4656.34    173.39 o 
   1   4   3      188.49      128.77     24.47 o 
   2   4   3      272.92      275.14     37.74 o 
   3   4   3      122.68      117.18     43.03 o 
   4   4   3     2360.21     1846.29    186.69 o 
   5   4   3     1294.09     1328.73     70.92 o 
   6   4   3      705.74      736.99     52.79 o 
   7   4   3      907.85      982.91     59.96 o 
   8   4   3      356.74      357.89     44.97 o 
 -11   5   3      427.83      423.56     34.92 o 
 -10   5   3       95.71       99.84     18.72 o 
  -9   5   3       33.65       51.19     11.85 o 
  -8   5   3     1960.64     1900.11     73.17 o 
  -7   5   3     5495.22     4978.80    429.99 o 
  -6   5   3      574.27      512.89     44.93 o 
  -5   5   3     1323.62     1283.84     65.45 o 
  -4   5   3      119.16      115.91     14.15 o 
  -3   5   3      262.91      332.44     52.89 o 
  -2   5   3      644.07      601.69     46.75 o 
  -1   5   3     3501.18     3394.71    143.02 o 
   0   5   3     2678.56     2860.46    133.15 o 
   1   5   3     2934.38     2769.83    261.18 o 
   2   5   3     5307.78     4942.71    498.01 o 
   3   5   3      869.14      748.63    111.62 o 
   4   5   3     2786.14     2420.45    220.82 o 
   5   5   3      861.96      724.24     73.24 o 
   6   5   3      293.38      369.64     36.76 o 
   7   5   3        9.68        9.73     14.68 o 
   8   5   3      293.79      317.63     41.19 o 
 -11   6   3      336.06      352.27     36.35 o 
 -10   6   3     1417.53     1462.39     75.29 o 
  -9   6   3     3550.06     3641.74    142.90 o 
  -8   6   3     8057.74     7788.87    249.35 o 
  -7   6   3     4374.03     4384.49    299.06 o 
  -6   6   3      782.53      696.58     90.14 o 
  -5   6   3     1382.34     1328.11     58.91 o 
  -4   6   3     8336.22     7756.63    179.82 o 
  -3   6   3    14666.50    13789.02    592.88 o 
  -2   6   3     7052.71     6276.78    220.04 o 
  -1   6   3     9253.22     9159.82    302.44 o 
   0   6   3    33478.76    36114.16   2183.15 o 
   1   6   3    18512.72    18490.69   2062.45 o 
   2   6   3     1218.43     1251.06    140.80 o 
   3   6   3     5072.00     4781.22    325.25 o 
   4   6   3     2288.04     1956.83    134.25 o 
   5   6   3     8386.35     8109.75    363.14 o 
   6   6   3    11953.52    11885.05    507.66 o 
   7   6   3     3121.92     3155.19    183.35 o 
   8   6   3      390.82      396.83     46.73 o 
 -11   7   3     1557.87     1715.04    194.71 o 
 -10   7   3      950.72      999.94     49.26 o 
  -9   7   3      135.49      156.14     24.57 o 
  -8   7   3      259.40      271.65     31.30 o 
  -7   7   3     6887.80     6094.78    449.79 o 
  -6   7   3    18460.37    18157.93    564.02 o 
  -5   7   3    18970.54    18780.05    458.19 o 
  -4   7   3    23967.66    22333.17    456.32 o 
  -3   7   3     6178.58     6027.18    212.33 o 
  -2   7   3     3058.33     2718.24    126.17 o 
  -1   7   3     1088.12     1094.50     77.84 o 
   0   7   3     4997.91     5296.17    278.85 o 
   1   7   3    23478.94    23762.61   2074.29 o 
   2   7   3    54223.86    56974.39   2199.87 o 
   3   7   3    28768.33    29186.87   1241.32 o 
   4   7   3    11728.57    10073.79    889.96 o 
   5   7   3     1670.29     1552.15    113.05 o 
   6   7   3      958.68      903.79     86.27 o 
   7   7   3      284.09      331.48     47.56 o 
   8   7   3     1212.32     1352.58     94.33 o 
 -11   8   3      306.69      346.00     44.13 o 
 -10   8   3     1108.00     1243.16     55.56 o 
  -9   8   3     3509.63     3479.75    138.57 o 
  -8   8   3     3139.47     3184.58    128.47 o 
  -7   8   3      277.40      334.59     29.68 o 
  -6   8   3       56.82       82.46     21.66 o 
  -5   8   3       79.45      109.46     20.45 o 
  -4   8   3     1960.69     1766.91     99.65 o 
  -3   8   3    27956.96    25953.98    581.18 o 
  -2   8   3    24502.97    23204.38    661.56 o 
  -1   8   3     8465.11     9038.34    312.44 o 
   0   8   3     9665.14    10558.72    357.75 o 
   1   8   3     3524.76     3939.48    267.07 o 
   2   8   3      272.16      338.92     71.15 o 
   3   8   3      604.29      501.56     59.30 o 
   4   8   3     2639.92     2371.47    102.24 o 
   5   8   3     3129.58     3242.60    162.35 o 
   6   8   3      482.11      502.61     63.24 o 
   7   8   3     1248.36     1212.23     97.60 o 
   8   8   3      167.81      203.78     33.44 o 
 -11   9   3        0.09        1.31      4.13 o 
 -10   9   3       27.56       24.45      8.42 o 
  -9   9   3       40.39       47.12     17.81 o 
  -8   9   3     1110.11     1111.13     95.97 o 
  -7   9   3     2873.04     2704.70    119.06 o 
  -6   9   3      581.57      614.01     66.68 o 
  -5   9   3      741.05      815.67     58.57 o 
  -4   9   3        8.84       25.38     16.61 o 
  -3   9   3      892.77     1069.37     67.67 o 
  -2   9   3     1172.39     1258.69     90.99 o 
  -1   9   3      766.77      771.27     68.01 o 
   0   9   3      372.62      502.30     55.99 o 
   1   9   3     3297.39     3961.90    272.44 o 
   2   9   3      800.67      868.89    121.70 o 
   3   9   3      552.54      496.47     58.89 o 
   4   9   3      369.87      366.40     28.62 o 
   5   9   3      147.19      214.76     35.58 o 
   6   9   3      315.86      311.81     47.82 o 
   7   9   3        0.01       -0.90      9.31 o 
   8   9   3        1.27       16.55     12.37 o 
 -11  10   3      145.27      151.13     22.50 o 
 -10  10   3      739.96      749.58     56.45 o 
  -9  10   3     1418.84     1440.03     62.75 o 
  -8  10   3    10797.19    10379.20    257.40 o 
  -7  10   3     4584.99     4103.60    183.38 o 
  -6  10   3      261.10      276.21     45.18 o 
  -5  10   3       95.13       69.41     19.79 o 
  -4  10   3      117.56       60.43     23.66 o 
  -3  10   3      569.23      631.55     53.42 o 
  -2  10   3    22917.47    24603.18    701.94 o 
  -1  10   3    23263.24    25931.91   1574.24 o 
   0  10   3    13495.81    15111.48    815.85 o 
   1  10   3    12031.68    12482.76    607.72 o 
   2  10   3      114.75      136.93     40.57 o 
   3  10   3     1661.43     1656.87    113.41 o 
   4  10   3     4350.00     3733.44    221.44 o 
   5  10   3     1702.51     1668.92    151.89 o 
   6  10   3     4293.84     4183.98    153.11 o 
   7  10   3     1414.56     1435.96    104.02 o 
   8  10   3      153.08      179.30     28.56 o 
 -11  11   3     1741.03     1773.66     96.37 o 
 -10  11   3      312.34      297.76     29.38 o 
  -9  11   3      135.02      169.57     20.44 o 
  -8  11   3     1885.56     1768.58     87.10 o 
  -7  11   3     2852.14     2718.76    110.24 o 
  -6  11   3     9706.45     9314.33    293.19 o 
  -5  11   3    14570.91    12892.75    842.31 o 
  -4  11   3    33468.66    31890.38   1305.60 o 
  -3  11   3     8589.47     8644.82    535.37 o 
  -2  11   3     1102.49     1326.37    144.97 o 
  -1  11   3       31.93       75.15     21.59 o 
   0  11   3     2600.93     2684.35    157.87 o 
   1  11   3     6031.08     6028.88    363.58 o 
   2  11   3    14032.76    14095.42    693.23 o 
   3  11   3    17113.54    17114.03    828.51 o 
   4  11   3     6629.26     6404.14    631.02 o 
   5  11   3     1284.47     1334.29    178.58 o 
   6  11   3     2171.39     2180.45    120.74 o 
   7  11   3      408.22      361.85     46.67 o 
   8  11   3     1604.40     1544.74     92.82 o 
 -10  12   3     1636.33     1705.52     89.12 o 
  -9  12   3     2868.74     2895.36    118.84 o 
  -8  12   3     8266.61     8426.27    265.37 o 
  -7  12   3     8296.61     7722.19    268.00 o 
  -6  12   3      101.56       89.62     17.57 o 
  -5  12   3       32.56       18.43     22.57 o 
  -4  12   3      453.56      308.69     70.74 o 
  -3  12   3    22421.89    22529.99    981.50 o 
  -2  12   3    12074.77    12711.54   1201.61 o 
  -1  12   3     7413.69     7866.10    878.61 o 
   0  12   3    18005.84    18344.28    579.80 o 
   1  12   3    24996.37    29256.60   2003.43 o 
   2  12   3       27.92       44.61     18.51 o 
   3  12   3      191.77      204.65     66.72 o 
   4  12   3     3454.47     3494.26    397.77 o 
   5  12   3     3711.14     3638.28    254.17 o 
   6  12   3     4972.20     4769.88    168.31 o 
   7  12   3     3958.65     3824.00    192.68 o 
   8  12   3     1344.22     1435.08    115.00 o 
 -10  13   3       92.28       92.53     22.88 o 
  -9  13   3       29.64       35.78     17.19 o 
  -8  13   3       22.97       17.58      9.90 o 
  -7  13   3     2127.21     1894.88     90.74 o 
  -6  13   3      461.04      427.50     34.33 o 
  -5  13   3     1434.48     1319.01    111.07 o 
  -4  13   3     1006.06     1045.17    136.55 o 
  -3  13   3      344.53      443.54     87.58 o 
  -2  13   3     4138.35     5083.98    492.24 o 
  -1  13   3     3014.88     4731.88    335.74 o 
   0  13   3      338.98      396.84     60.50 o 
   1  13   3      292.20      211.88     40.62 o 
   2  13   3      686.03      629.46    108.08 o 
   3  13   3      764.01      800.65     67.58 o 
   4  13   3     2055.25     1994.46    181.19 o 
   5  13   3      214.54      190.73     24.92 o 
   6  13   3     1054.72     1042.88     69.45 o 
   7  13   3       78.27       68.97     19.21 o 
   8  13   3      117.92       97.04     23.54 o 
 -10  14   3       98.80      125.93     26.29 o 
  -9  14   3      304.68      251.28     27.27 o 
  -8  14   3      838.87      874.88     86.56 o 
  -7  14   3      332.79      303.67     33.40 o 
  -6  14   3      100.43       88.02     16.21 o 
  -5  14   3      538.72      489.47     89.97 o 
  -4  14   3     2852.84     3211.93    261.65 o 
  -3  14   3      100.82       42.08     37.30 o 
  -2  14   3     3968.47     4708.65    594.29 o 
  -1  14   3     2120.06     2510.85    367.24 o 
   0  14   3       82.13      108.91     30.51 o 
   1  14   3       80.91       45.37     17.68 o 
   2  14   3     2472.82     2645.27    136.68 o 
   3  14   3       81.17      108.69     29.73 o 
   4  14   3      208.30      222.89     42.48 o 
   5  14   3     1408.40     1387.68    145.99 o 
   6  14   3       72.10       65.74     22.16 o 
   7  14   3       85.28       85.72     13.62 o 
 -10  15   3      537.97      536.49     53.99 o 
  -9  15   3       59.97       90.17     28.36 o 
  -8  15   3      282.13      303.23     49.34 o 
  -7  15   3     1187.62     1018.70     64.05 o 
  -6  15   3     7497.96     6300.30    447.59 o 
  -5  15   3     7048.36     6364.52    231.22 o 
  -4  15   3     7697.49     7921.11    477.39 o 
  -3  15   3     8326.92     9867.17    555.09 o 
  -2  15   3     1341.52     1480.48    199.31 o 
  -1  15   3     2267.63     2987.64    627.98 o 
   0  15   3     4674.89     5687.83   1137.22 o 
   1  15   3    10535.59    10058.16    391.17 o 
   2  15   3     5154.71     5138.42    268.79 o 
   3  15   3     5328.11     5584.18    282.71 o 
   4  15   3     2217.36     2390.28    160.06 o 
   5  15   3     1558.00     1758.92    128.64 o 
   6  15   3       47.74       39.88     15.10 o 
   7  15   3     1056.95     1057.09     73.08 o 
 -10  16   3     1566.85     1728.66    104.82 o 
  -9  16   3     2289.76     2553.14    153.47 o 
  -8  16   3     4054.80     4163.28    225.23 o 
  -7  16   3     6353.20     5770.08    252.16 o 
  -6  16   3      699.20      556.27     88.02 o 
  -5  16   3      211.79      249.43     20.99 o 
  -4  16   3      474.03      383.18     90.41 o 
  -3  16   3     6682.86     8650.61    515.27 o 
  -2  16   3    12082.67    14430.24   2154.31 o 
  -1  16   3    16780.71    19855.48   3407.82 o 
   0  16   3    13992.66    16140.74   2923.16 o 
   1  16   3     2250.50     2135.97    145.79 o 
   2  16   3      126.13      120.08     19.83 o 
   3  16   3     2031.60     2050.17    143.99 o 
   4  16   3     5806.06     5850.20    296.19 o 
   5  16   3     5589.57     5939.54    293.41 o 
   6  16   3     1965.61     1851.36    121.87 o 
   7  16   3     2287.93     2157.50    115.55 o 
 -10  17   3      126.35      116.94     22.36 o 
  -9  17   3      349.16      348.76     47.06 o 
  -8  17   3       23.06       14.85     13.87 o 
  -7  17   3     1065.69     1005.45     63.43 o 
  -6  17   3     1388.80     1219.26     79.55 o 
  -5  17   3     4245.61     3973.17    197.83 o 
  -4  17   3     6815.30     6498.91    325.14 o 
  -3  17   3     2438.62     3174.91    282.93 o 
  -2  17   3      397.27      438.57     72.75 o 
  -1  17   3      582.12      623.22     74.29 o 
   0  17   3     1872.56     2037.67    436.08 o 
   1  17   3     2747.74     2807.32    134.64 o 
   2  17   3     3149.92     3216.17    174.71 o 
   3  17   3     4296.49     4326.55    237.61 o 
   4  17   3     4717.45     4823.49    257.90 o 
   5  17   3      373.29      425.70     57.47 o 
   6  17   3      278.86      276.40     41.12 o 
   7  17   3       73.30       75.96     12.08 o 
 -10  18   3       15.74       21.00      9.42 o 
  -9  18   3        0.87       15.58     13.36 o 
  -8  18   3        8.63       24.60     14.57 o 
  -7  18   3       27.22       46.51     23.77 o 
  -6  18   3      381.13      359.84     36.43 o 
  -5  18   3        1.60        4.30      9.16 o 
  -4  18   3       31.33       32.60     12.62 o 
  -3  18   3       87.48       86.85     13.96 o 
  -2  18   3      200.80      191.73     28.51 o 
  -1  18   3       37.02       31.28     20.86 o 
   0  18   3       25.23       27.64     10.65 o 
   1  18   3       46.34      186.62     32.79 o 
   2  18   3        4.26       12.89      9.76 o 
   3  18   3       35.12       37.03     21.37 o 
   4  18   3     1062.82     1171.84    103.26 o 
   5  18   3       80.43       51.47     20.23 o 
   6  18   3        0.63       10.82      9.75 o 
   7  18   3       14.64        5.86      5.67 o 
  -9  19   3        8.95       23.29     14.97 o 
  -8  19   3      379.40      372.10     49.22 o 
  -7  19   3      785.25      682.90     50.26 o 
  -6  19   3     1944.08     1736.73     88.41 o 
  -5  19   3     3499.28     3167.33    128.12 o 
  -4  19   3     4746.04     4508.37    181.71 o 
  -3  19   3     1217.22     1202.56     67.66 o 
  -2  19   3      128.13      140.68     20.66 o 
  -1  19   3      137.90      130.42     17.03 o 
   0  19   3     3327.88     3590.94    191.08 o 
   1  19   3     2922.08     3165.22    176.19 o 
   2  19   3     2924.45     2774.61    141.18 o 
   3  19   3     2955.68     2772.78    175.80 o 
   4  19   3     2959.73     2992.88    183.33 o 
   5  19   3      455.89      519.96     62.15 o 
   6  19   3       26.50       47.03     15.67 o 
  -9  20   3     3447.62     3466.97    171.88 o 
  -8  20   3     2596.88     2449.33    144.26 o 
  -7  20   3     3116.09     2843.92    118.18 o 
  -6  20   3      600.61      518.28     44.34 o 
  -5  20   3      785.24      711.34     51.43 o 
  -4  20   3     1848.56     1823.65    136.90 o 
  -3  20   3     7641.94     7531.28    260.10 o 
  -2  20   3     9653.87     9724.62    297.57 o 
  -1  20   3     3620.28     3762.34    114.95 o 
   0  20   3     4190.27     4707.47    236.26 o 
   1  20   3     1512.62     1535.69    110.77 o 
   2  20   3       11.49       11.71      7.60 o 
   3  20   3      422.13      388.74     37.02 o 
   4  20   3     1930.52     2001.77    139.40 o 
   5  20   3     1107.61     1222.02     97.96 o 
   6  20   3     2767.29     2849.26    148.75 o 
  -9  21   3       21.62       28.96     12.55 o 
  -8  21   3       36.93       28.31     12.18 o 
  -7  21   3     1804.17     1582.10     79.35 o 
  -6  21   3     4308.01     4015.07    151.99 o 
  -5  21   3    10227.19     9148.31    285.16 o 
  -4  21   3     7985.74     7722.13    296.29 o 
  -3  21   3     6649.14     6425.58    217.60 o 
  -2  21   3     1684.80     1821.68     89.81 o 
  -1  21   3      242.09      275.72     31.03 o 
   0  21   3     3367.77     3298.30    184.61 o 
   1  21   3     1978.50     1895.89     91.42 o 
   2  21   3     4824.77     4820.70    269.20 o 
   3  21   3     4063.75     4004.40    150.77 o 
   4  21   3     2580.15     2417.61    154.12 o 
   5  21   3      387.47      298.42     44.34 o 
   6  21   3        2.60        8.29     10.61 o 
  -8  22   3      392.85      389.18     43.83 o 
  -7  22   3      181.56      167.03     21.90 o 
  -6  22   3       94.32      109.45     19.02 o 
  -5  22   3     1052.41      927.22     94.98 o 
  -4  22   3      251.65      289.34     43.16 o 
  -3  22   3      316.36      355.32     36.69 o 
  -2  22   3     2156.66     1995.43     96.64 o 
  -1  22   3     7679.86     7443.15    242.08 o 
   0  22   3      300.27      335.73     48.50 o 
   1  22   3      190.20      158.89     33.17 o 
   2  22   3       55.46       61.93     15.35 o 
   3  22   3      723.72      677.19     48.78 o 
   4  22   3      877.98      778.03     75.73 o 
   5  22   3      397.49      353.76     46.64 o 
   6  22   3      357.41      344.46     35.95 o 
  -8  23   3       64.88       68.13     18.05 o 
  -7  23   3      344.85      326.21     29.50 o 
  -6  23   3      849.57      800.75     52.26 o 
  -5  23   3      266.16      317.95     54.34 o 
  -4  23   3     3350.43     3226.16    135.02 o 
  -3  23   3       89.46       94.93     19.46 o 
  -2  23   3      938.67      965.56     64.09 o 
  -1  23   3      243.97      263.17     32.47 o 
   0  23   3      730.04      770.60     86.40 o 
   1  23   3      113.38      105.12     41.45 o 
   2  23   3      850.17      931.79     48.01 o 
   3  23   3      691.46      619.95     45.12 o 
   4  23   3      434.79      385.26     49.58 o 
   5  23   3       57.33       72.17     19.80 o 
  -8  24   3     1451.71     1302.30     77.01 o 
  -7  24   3     1114.22     1042.55    101.08 o 
  -6  24   3      898.80      778.55     71.71 o 
  -5  24   3       18.93       24.39     22.32 o 
  -4  24   3     1112.08     1113.59    105.19 o 
  -3  24   3     5061.97     5101.45    185.79 o 
  -2  24   3     6158.11     6264.94    215.58 o 
  -1  24   3     7239.54     7267.27    238.83 o 
   0  24   3    15469.83    15281.55    620.40 o 
   1  24   3     1699.29     1602.00    129.95 o 
   2  24   3        6.98       26.31      9.29 o 
   3  24   3      544.41      507.25     39.35 o 
   4  24   3      739.17      689.68     64.53 o 
   5  24   3     1198.56     1173.57     77.96 o 
  -7  25   3     1517.18     1337.70    167.70 o 
  -6  25   3     2738.14     2872.71    166.82 o 
  -5  25   3     3945.30     4342.34    235.72 o 
  -4  25   3     6595.51     6608.73    326.58 o 
  -3  25   3     3944.55     3958.58    154.45 o 
  -2  25   3      519.91      524.80     44.95 o 
  -1  25   3     3072.93     3170.87    129.42 o 
   0  25   3     2649.23     2739.71    162.03 o 
   1  25   3     5515.61     5791.41    215.40 o 
   2  25   3     5640.42     5341.40    408.36 o 
   3  25   3     3677.25     3368.05    220.07 o 
   4  25   3     1498.80     1364.38     91.28 o 
  -7  26   3      437.21      408.21     41.14 o 
  -6  26   3      167.38      179.64     32.86 o 
  -5  26   3        9.24       22.86     14.26 o 
  -4  26   3      465.71      548.09     67.69 o 
  -3  26   3     1865.33     1835.37     91.54 o 
  -2  26   3     3165.20     3143.74    129.32 o 
  -1  26   3     3578.35     3540.21    137.76 o 
   0  26   3     1377.25     1430.95    103.88 o 
   1  26   3      325.00      337.27     38.03 o 
   2  26   3       75.50       76.28     18.30 o 
   3  26   3      585.08      474.40     48.54 o 
   4  26   3      366.16      366.79     38.61 o 
  -6  27   3        4.81       -7.52     11.97 o 
  -5  27   3        0.41       11.77      9.91 o 
  -4  27   3       52.26       59.09     22.27 o 
  -3  27   3       18.09        0.79     16.48 o 
  -2  27   3      581.23      611.29     46.56 o 
  -1  27   3       30.19       28.28     10.11 o 
   0  27   3      301.79      314.64     31.56 o 
   1  27   3       84.02       78.12     15.61 o 
   2  27   3       48.40       40.61      9.96 o 
   3  27   3        0.25       11.48      5.89 o 
  -6  28   3       80.69       75.53     18.31 o 
  -5  28   3       14.10       26.12     15.05 o 
  -4  28   3       83.18      102.17     29.16 o 
  -3  28   3     1003.87     1025.83     89.67 o 
  -2  28   3     1054.57     1042.08     60.45 o 
  -1  28   3     1561.60     1576.27    151.02 o 
   0  28   3     1465.90     1560.09    189.78 o 
   1  28   3      282.69      299.76     27.69 o 
   2  28   3       59.18       33.83     12.83 o 
  -5  29   3     3381.23     3559.91    176.59 o 
  -4  29   3     3514.44     3578.35    186.25 o 
  -3  29   3     2607.96     2542.98    102.76 o 
  -2  29   3       52.51       83.92     16.49 o 
  -1  29   3      175.59      185.06     22.45 o 
   0  29   3     1084.31     1030.51     69.54 o 
   1  29   3     3378.40     3357.52    170.94 o 
   2  29   3     3245.58     3069.37    149.31 o 
  -4  30   3      773.58      799.13     65.54 o 
  -3  30   3     1821.44     1713.31     73.58 o 
  -2  30   3     2639.49     2493.56    101.23 o 
  -1  30   3     3394.05     3363.64    171.66 o 
   0  30   3     1893.43     1809.45    109.26 o 
   1  30   3      623.54      644.15     54.43 o 
  -3  31   3      458.77      434.37     43.23 o 
  -2  31   3      146.37      129.68     22.02 o 
  -1  31   3       10.54       15.28     10.87 o 
   0  31   3      117.00       88.31     18.44 o 
 -12   0   4      134.14      164.92     27.40 o 
 -11   0   4      388.88      474.85     57.86 o 
 -10   0   4     9088.18     8100.47    372.87 o 
  -9   0   4     8474.76     7593.10    351.76 o 
  -8   0   4     3625.81     3490.91    128.89 o 
  -7   0   4     5517.28     5858.59    554.43 o 
  -6   0   4    24680.36    25878.42    750.50 o 
  -5   0   4    25965.17    27475.79    766.25 o 
  -4   0   4     3280.85     3141.78    193.24 o 
  -3   0   4     1549.99     1575.82    112.23 o 
  -2   0   4     2593.90     3079.14    159.35 o 
  -1   0   4   131911.69   116060.27   4116.66 o 
   0   0   4    28956.77    28553.29   1145.37 o 
   1   0   4    16353.59    19847.60    855.96 o 
   2   0   4       24.16       21.32     15.59 o 
   3   0   4    10383.16     9643.60    504.83 o 
   4   0   4     4212.69     4157.78    211.23 o 
   5   0   4     6414.47     6849.54    320.54 o 
   6   0   4     3926.66     4471.09    234.42 o 
   7   0   4     2157.09     2310.97    206.14 o 
   8   0   4      556.00      623.59     52.21 o 
 -12   1   4     1660.99     1729.93     73.25 o 
 -11   1   4     1583.38     1559.77    113.34 o 
 -10   1   4      295.00      340.09     36.25 o 
  -9   1   4      893.62      932.39     48.81 o 
  -8   1   4     2465.11     2284.25     71.40 o 
  -7   1   4     2680.61     2767.71    111.56 o 
  -6   1   4     1226.24      997.63     56.24 o 
  -5   1   4     8427.68     8045.94    195.00 o 
  -4   1   4    14188.06    14533.78    434.29 o 
  -3   1   4     8129.94     8518.02    215.78 o 
  -2   1   4     2212.09     2214.78     73.41 o 
  -1   1   4   124490.21   108224.52   2235.64 o 
   0   1   4     2925.56     3055.37    145.01 o 
   1   1   4     6580.18     7480.77    284.14 o 
   2   1   4    10567.79    11150.23    451.31 o 
   3   1   4    14885.79    14157.14    514.44 o 
   4   1   4      156.64      182.17     21.06 o 
   5   1   4       44.00       87.43     45.42 o 
   6   1   4      266.68      304.39     34.37 o 
   7   1   4      898.32      906.86     57.41 o 
   8   1   4     1326.83     1399.00     56.59 o 
 -12   2   4       84.61       97.16     15.67 o 
 -11   2   4      120.17       92.82     19.13 o 
 -10   2   4      240.22      270.34     31.50 o 
  -9   2   4      596.13      584.17     37.76 o 
  -8   2   4     1457.25     1440.39     53.17 o 
  -7   2   4       25.80       41.57     15.10 o 
  -6   2   4      741.35      797.05     50.03 o 
  -5   2   4     1320.95     1332.62     59.65 o 
  -4   2   4     3264.13     3414.59    199.59 o 
  -3   2   4    13630.48    13574.25    322.77 o 
  -2   2   4     4720.00     4577.63    149.85 o 
  -1   2   4    31427.03    29402.66    869.79 o 
   0   2   4     1277.93     1220.16     85.33 o 
   1   2   4     1617.38     1650.38    108.97 o 
   2   2   4     4012.08     4513.43    207.74 o 
   3   2   4      550.08      463.11     87.34 o 
   4   2   4       62.20       83.86     19.76 o 
   5   2   4      213.67      278.89     30.16 o 
   6   2   4       13.94       30.90      9.75 o 
   7   2   4      114.02      111.84     14.93 o 
   8   2   4      144.48      145.43     16.23 o 
 -12   3   4     1039.40     1064.14     66.54 o 
 -11   3   4      456.89      456.09     44.29 o 
 -10   3   4      104.85       91.76     15.88 o 
  -9   3   4      539.52      553.19     37.55 o 
  -8   3   4     2444.40     2306.00     80.81 o 
  -7   3   4     1901.04     1808.81     98.38 o 
  -6   3   4     6294.05     6040.92    192.34 o 
  -5   3   4    10138.12    10523.21    241.30 o 
  -4   3   4    12245.77    13247.75    330.32 o 
  -3   3   4    10892.06    11114.20    275.91 o 
  -2   3   4    11621.70    11398.53    542.83 o 
  -1   3   4     2561.23     2414.60     82.12 o 
   0   3   4     3902.71     3677.80    104.39 o 
   1   3   4      258.16      391.53     50.08 o 
   2   3   4     2531.93     2508.32    141.29 o 
   3   3   4     1518.67     1433.29    162.93 o 
   4   3   4     8414.23     8353.26    377.17 o 
   5   3   4      390.42      400.66     37.14 o 
   6   3   4      363.60      352.77     35.74 o 
   7   3   4      167.41      182.11     19.18 o 
   8   3   4      358.29      371.45     53.11 o 
 -12   4   4       53.77       70.80     12.61 o 
 -11   4   4     1278.57     1294.95     78.16 o 
 -10   4   4     6211.23     6067.83    235.91 o 
  -9   4   4     8072.53     7952.75    241.42 o 
  -8   4   4     8295.58     8008.90    204.85 o 
  -7   4   4     4730.86     4365.52    172.91 o 
  -6   4   4      326.33      364.62     37.64 o 
  -5   4   4     5624.00     5811.67    174.25 o 
  -4   4   4    46378.57    45796.50   1218.54 o 
  -3   4   4     6604.89     6788.24    490.49 o 
  -2   4   4    12217.06    12156.03    435.21 o 
  -1   4   4     5021.43     4642.06    188.21 o 
   0   4   4    24413.88    26505.31    688.02 o 
   1   4   4     6800.72     7606.92    527.01 o 
   2   4   4      215.63      257.15     52.77 o 
   3   4   4     9997.27    11118.58    586.11 o 
   4   4   4     6215.86     6143.55    224.31 o 
   5   4   4     7195.98     7634.17    420.28 o 
   6   4   4     2650.30     2999.19    122.76 o 
   7   4   4     2306.09     2607.20    104.62 o 
   8   4   4      415.09      429.68     47.01 o 
 -12   5   4     1637.99     1703.69    104.03 o 
 -11   5   4     1817.59     1794.22    133.69 o 
 -10   5   4      851.98      798.64     45.61 o 
  -9   5   4      134.92      177.69     27.86 o 
  -8   5   4     3592.50     3318.50    106.20 o 
  -7   5   4     3635.73     3861.75    196.26 o 
  -6   5   4    18079.37    17466.22    662.24 o 
  -5   5   4    20258.92    19927.86    552.18 o 
  -4   5   4     7263.54     7010.38    250.24 o 
  -3   5   4     8011.20     8198.30    385.13 o 
  -2   5   4       21.49        6.73     11.60 o 
  -1   5   4     8085.26     8286.05    284.44 o 
   0   5   4    11797.47    13744.97    406.72 o 
   1   5   4    13767.68    16024.60    665.64 o 
   2   5   4    23447.61    26475.58   1135.27 o 
   3   5   4    12532.24    13219.16    672.41 o 
   4   5   4     1327.68     1307.70    101.86 o 
   5   5   4       63.75      131.02     50.96 o 
   6   5   4       24.82       35.00     18.33 o 
   7   5   4     1050.17     1255.77     96.51 o 
   8   5   4     1664.38     1759.84    123.71 o 
 -12   6   4       16.97       25.06     10.68 o 
 -11   6   4      177.55      198.22     24.51 o 
 -10   6   4     1354.13     1449.10     64.18 o 
  -9   6   4     2418.03     2475.99    110.42 o 
  -8   6   4     1820.06     1716.00     83.95 o 
  -7   6   4      817.14      726.06     77.06 o 
  -6   6   4       11.38       42.15     17.17 o 
  -5   6   4     1270.49     1329.01     73.03 o 
  -4   6   4     4796.19     4513.05    187.59 o 
  -3   6   4     1586.39     1491.25    131.38 o 
  -2   6   4    19164.58    17757.37    526.00 o 
  -1   6   4    12942.53    14073.71    439.93 o 
   0   6   4     3101.14     3537.47    162.09 o 
   1   6   4       71.40       83.23     21.02 o 
   2   6   4     1814.23     1882.17    188.52 o 
   3   6   4     3735.96     4147.57    313.69 o 
   4   6   4      437.11      407.94     51.33 o 
   5   6   4     2672.96     2710.68    166.10 o 
   6   6   4      413.97      506.80     63.07 o 
   7   6   4      423.54      523.03     58.72 o 
   8   6   4      126.46      155.38     18.43 o 
 -11   7   4       14.96       14.46      7.95 o 
 -10   7   4       68.95       97.09     19.16 o 
  -9   7   4      254.63      245.83     30.45 o 
  -8   7   4      438.48      417.31     37.12 o 
  -7   7   4      160.11      179.10     37.51 o 
  -6   7   4      211.26      182.51     36.08 o 
  -5   7   4      302.95      322.54     44.84 o 
  -4   7   4      163.54      225.24     35.19 o 
  -3   7   4      323.10      320.26     40.02 o 
  -2   7   4      816.70      554.34     55.34 o 
  -1   7   4     1289.89     1607.89    102.59 o 
   0   7   4       87.80      142.16     22.65 o 
   1   7   4      146.92      151.59     30.82 o 
   2   7   4      686.87      773.53    120.04 o 
   3   7   4     1359.71     1617.93    184.74 o 
   4   7   4      699.19      619.36     64.98 o 
   5   7   4     1448.27     1409.30    111.10 o 
   6   7   4      490.19      504.72     62.06 o 
   7   7   4      131.79      106.92     25.60 o 
   8   7   4       14.61       11.37     16.08 o 
 -11   8   4      517.48      527.59     45.65 o 
 -10   8   4     2138.60     2132.65    118.08 o 
  -9   8   4     1206.04     1224.60     58.55 o 
  -8   8   4     8027.74     7757.03    427.29 o 
  -7   8   4      711.58      780.46    202.30 o 
  -6   8   4      111.72       89.35     23.42 o 
  -5   8   4     2271.85     2168.61    134.11 o 
  -4   8   4    10292.39     9824.27    343.28 o 
  -3   8   4    24204.90    23476.84    679.41 o 
  -2   8   4    24431.52    25434.66    733.52 o 
  -1   8   4    18301.02    20698.72    777.78 o 
   0   8   4     2480.55     2813.50    147.80 o 
   1   8   4     8805.02    10866.94    381.74 o 
   2   8   4      584.52      593.37    103.71 o 
   3   8   4      108.10      127.62     47.50 o 
   4   8   4     3138.74     2932.70    167.99 o 
   5   8   4     4973.34     5077.04    257.23 o 
   6   8   4     1973.12     2039.47    137.12 o 
   7   8   4     1447.61     1537.54    105.67 o 
   8   8   4      143.20      146.95     20.10 o 
 -11   9   4     1164.55     1143.77     73.80 o 
 -10   9   4      741.42      748.50     43.43 o 
  -9   9   4       60.56       69.18     13.41 o 
  -8   9   4     1444.64     1385.68     79.28 o 
  -7   9   4     9189.54     8214.77    296.71 o 
  -6   9   4    25129.88    23341.92    951.99 o 
  -5   9   4    27161.28    25145.39    821.59 o 
  -4   9   4    29788.72    29578.80   1212.55 o 
  -3   9   4     4941.04     4828.66    200.88 o 
  -2   9   4     1004.91     1102.82     84.70 o 
  -1   9   4     1506.37     1875.95    117.59 o 
   0   9   4    20727.60    27170.34    801.23 o 
   1   9   4    29633.90    37307.21   1061.46 o 
   2   9   4     4225.03     4723.58    338.45 o 
   3   9   4    12265.45    11362.39   2164.95 o 
   4   9   4     4953.89     4907.21    266.82 o 
   5   9   4     2130.39     2234.27    145.39 o 
   6   9   4      594.59      551.45     62.54 o 
   7   9   4      829.90      817.13     70.86 o 
 -11  10   4      872.32      980.25     51.62 o 
 -10  10   4     2600.24     2625.58    112.42 o 
  -9  10   4     4077.03     4153.02    127.62 o 
  -8  10   4    11446.74    11145.01    384.55 o 
  -7  10   4      368.45      428.00     23.85 o 
  -6  10   4      479.36      454.14     61.09 o 
  -5  10   4     2521.76     2405.68    147.30 o 
  -4  10   4     8709.47     7811.43    434.01 o 
  -3  10   4    11768.91    11432.15    565.22 o 
  -2  10   4     2918.50     3003.05    154.93 o 
  -1  10   4    23819.14    28805.97   1008.33 o 
   0  10   4    10450.67    13198.35    664.79 o 
   1  10   4     2223.18     2654.42    157.88 o 
   2  10   4      227.46      307.60     76.98 o 
   3  10   4      428.90      432.68     39.26 o 
   4  10   4     2309.11     2267.80    162.44 o 
   5  10   4     4077.63     4252.66    168.58 o 
   6  10   4      535.67      486.60     58.30 o 
   7  10   4     1657.83     1695.03    108.05 o 
 -11  11   4       32.32       30.06     11.65 o 
 -10  11   4       22.03       25.54      9.26 o 
  -9  11   4      179.07      183.85     20.75 o 
  -8  11   4      534.18      505.14     34.02 o 
  -7  11   4     3178.96     2942.26     77.34 o 
  -6  11   4     1588.11     1503.66    134.69 o 
  -5  11   4     1138.99      987.15     97.11 o 
  -4  11   4      145.16      190.13     53.09 o 
  -3  11   4     3528.24     4059.47    284.84 o 
  -2  11   4      206.06      231.69     62.39 o 
  -1  11   4     1169.70     1685.31    115.50 o 
   0  11   4      887.65     1354.18    106.85 o 
   1  11   4     3156.45     4145.14    209.37 o 
   2  11   4      394.58      650.30    114.94 o 
   3  11   4     1102.83     1074.24    187.84 o 
   4  11   4      466.16      494.49     41.55 o 
   5  11   4      130.46      119.38     19.85 o 
   6  11   4        7.27       17.05     13.97 o 
   7  11   4       38.56       32.09      9.10 o 
 -11  12   4      283.97      278.71     35.03 o 
 -10  12   4      682.72      706.96     71.90 o 
  -9  12   4      771.36      707.52     50.45 o 
  -8  12   4     1888.11     1752.45     84.87 o 
  -7  12   4     3514.64     3089.11     97.56 o 
  -6  12   4      332.95      277.41     49.99 o 
  -5  12   4      191.13      221.28     56.84 o 
  -4  12   4     2968.78     2748.73    235.44 o 
  -3  12   4     2519.23     2624.49    140.12 o 
  -2  12   4     3959.59     5029.99    337.73 o 
  -1  12   4     1564.47     1904.94    125.72 o 
   0  12   4      456.84      555.38     68.35 o 
   1  12   4       68.64      116.32     31.31 o 
   2  12   4        4.42       -6.23     22.02 o 
   3  12   4      224.49      223.64     54.95 o 
   4  12   4     1198.44     1169.65    172.49 o 
   5  12   4     1031.06     1020.73     94.38 o 
   6  12   4     1034.15     1004.46     82.14 o 
   7  12   4      335.40      356.69     31.52 o 
 -11  13   4     1661.27     1744.40    101.95 o 
 -10  13   4      145.11      181.57     34.33 o 
  -9  13   4       65.43       81.93     21.44 o 
  -8  13   4     2209.91     2206.97     80.25 o 
  -7  13   4     3061.13     2567.77    111.48 o 
  -6  13   4     9648.32     8539.47    359.06 o 
  -5  13   4    16231.66    13729.60   1482.09 o 
  -4  13   4    16784.92    17083.97    814.93 o 
  -3  13   4      252.02      315.93     79.59 o 
  -2  13   4      862.39     1447.37    167.37 o 
  -1  13   4      917.56     1084.59     93.48 o 
   0  13   4     3837.51     4780.40    364.81 o 
   1  13   4    12137.26    15298.00   1164.43 o 
   2  13   4     7362.53     8249.08    495.31 o 
   3  13   4     4518.56     4905.84    255.78 o 
   4  13   4     3213.49     3235.08    353.98 o 
   5  13   4       77.62       83.26     16.89 o 
   6  13   4      132.90      131.32     32.28 o 
   7  13   4      963.76      979.87    130.13 o 
 -11  14   4      767.95      886.99     64.38 o 
 -10  14   4     2148.66     2227.78    137.87 o 
  -9  14   4     3282.89     3237.78    189.62 o 
  -8  14   4     6295.09     6004.82    206.82 o 
  -7  14   4     3891.39     3438.09    136.68 o 
  -6  14   4      406.97      414.19     34.03 o 
  -5  14   4      702.29      550.36     82.29 o 
  -4  14   4     8364.60     9325.68    533.46 o 
  -3  14   4     8888.95    10275.53    568.29 o 
  -2  14   4     9836.04    10811.91   1757.59 o 
  -1  14   4    11426.80    15470.50    767.13 o 
   0  14   4    10099.09    12593.59   1112.96 o 
   1  14   4     2273.15     2946.43    407.23 o 
   2  14   4       24.09       92.56     28.04 o 
   3  14   4     3302.11     3642.45    209.31 o 
   4  14   4     4433.09     4186.03    414.42 o 
   5  14   4     4232.95     4167.52    380.57 o 
   6  14   4     3490.00     3292.77    226.67 o 
   7  14   4     2341.52     2362.22    413.49 o 
 -10  15   4       13.47        6.82     10.65 o 
  -9  15   4      120.08      145.36     34.44 o 
  -8  15   4      125.31      106.79     20.35 o 
  -7  15   4     1279.12     1208.94     70.93 o 
  -6  15   4     1341.39     1257.44    154.27 o 
  -5  15   4      783.00      696.53     60.67 o 
  -4  15   4     2146.70     2469.34    238.34 o 
  -3  15   4      182.55      162.03     56.05 o 
  -2  15   4       26.71       66.48     44.16 o 
  -1  15   4       30.25       34.75     24.89 o 
   0  15   4     1591.62     1742.71    187.29 o 
   1  15   4     1800.51     1987.83    176.88 o 
   2  15   4     2585.96     2750.10    156.21 o 
   3  15   4     4368.75     4603.51    249.02 o 
   4  15   4     2250.54     2689.78    169.77 o 
   5  15   4       18.57       30.89     20.55 o 
   6  15   4        4.68       18.17     12.96 o 
   7  15   4      428.33      505.03     50.10 o 
 -10  16   4       16.30        5.91      9.07 o 
  -9  16   4       91.05       68.03     23.25 o 
  -8  16   4      144.75      138.05     20.18 o 
  -7  16   4     1302.20     1211.93     81.23 o 
  -6  16   4      654.41      652.44     67.62 o 
  -5  16   4      879.33      840.31     39.76 o 
  -4  16   4       20.10       68.74     42.24 o 
  -3  16   4     1568.81     1997.46    219.29 o 
  -2  16   4      405.61      470.58     65.28 o 
  -1  16   4      114.10      126.90     45.22 o 
   0  16   4       36.11       23.81     22.08 o 
   1  16   4        2.80        4.15      7.94 o 
   2  16   4      150.57      198.94     36.92 o 
   3  16   4     1614.59     1755.98    133.32 o 
   4  16   4     1209.14     1182.93    102.08 o 
   5  16   4       10.48       13.30     15.70 o 
   6  16   4       73.67       79.60     14.78 o 
 -10  17   4      102.50      106.92     23.51 o 
  -9  17   4       88.83       83.61     26.12 o 
  -8  17   4      320.45      293.19     32.56 o 
  -7  17   4      956.72      772.31     68.98 o 
  -6  17   4     1845.19     1575.20     82.05 o 
  -5  17   4     5847.78     5366.42    147.10 o 
  -4  17   4     6699.79     6678.66    217.97 o 
  -3  17   4     1312.70     1901.28    218.08 o 
  -2  17   4        4.25       13.30     17.58 o 
  -1  17   4     1891.41     2153.16    395.20 o 
   0  17   4     3694.96     3937.72    318.12 o 
   1  17   4     4425.32     5055.86    246.69 o 
   2  17   4     3245.40     3459.73    186.76 o 
   3  17   4     5634.50     6250.52    312.67 o 
   4  17   4     2191.97     2389.66    157.59 o 
   5  17   4      301.71      280.45     43.73 o 
   6  17   4       10.36       26.58     11.07 o 
 -10  18   4     1871.55     2045.68    116.59 o 
  -9  18   4     2347.59     2271.26    139.10 o 
  -8  18   4     3367.69     3109.30    126.18 o 
  -7  18   4     1149.21     1117.17     67.96 o 
  -6  18   4       51.62       61.51     16.36 o 
  -5  18   4      315.95      325.76     28.46 o 
  -4  18   4     4302.99     4170.04    152.39 o 
  -3  18   4     9222.46     9296.84    288.30 o 
  -2  18   4     9901.99     9901.06    298.97 o 
  -1  18   4     8595.87     9198.00    604.16 o 
   0  18   4     2292.45     2515.60    150.08 o 
   1  18   4      831.85      912.54     80.72 o 
   2  18   4       24.99       26.80      9.14 o 
   3  18   4      854.66      956.15     94.95 o 
   4  18   4     2021.70     2128.56    145.27 o 
   5  18   4     3064.12     3169.44    175.44 o 
   6  18   4     3480.01     3405.71    163.25 o 
 -10  19   4      783.70      822.64     61.34 o 
  -9  19   4        6.19       22.08     16.41 o 
  -8  19   4      536.53      508.06     41.81 o 
  -7  19   4     2333.47     2144.31    140.68 o 
  -6  19   4     9287.22     8464.19    283.56 o 
  -5  19   4     7975.47     7503.77    244.17 o 
  -4  19   4     2602.78     2552.40    110.37 o 
  -3  19   4     1359.13     1332.88     72.27 o 
  -2  19   4       82.37       99.09     13.61 o 
  -1  19   4      233.05      320.49     45.05 o 
   0  19   4     1895.68     2016.24    131.72 o 
   1  19   4     3249.64     3561.38    195.04 o 
   2  19   4     5197.30     5448.23    192.31 o 
   3  19   4     4081.40     4240.68    234.58 o 
   4  19   4      235.62      201.67     39.61 o 
   5  19   4      100.76      106.99     27.73 o 
   6  19   4       21.40       27.86     11.59 o 
  -9  20   4       25.73       27.08     12.57 o 
  -8  20   4       12.98       25.76     11.28 o 
  -7  20   4        7.70       21.81     14.13 o 
  -6  20   4     1418.01     1387.73     75.88 o 
  -5  20   4      594.01      559.02     46.15 o 
  -4  20   4      207.55      231.98     29.45 o 
  -3  20   4      113.06      117.80     19.48 o 
  -2  20   4      445.62      395.17     29.50 o 
  -1  20   4       47.45       57.80     18.30 o 
   0  20   4      174.64      199.02     36.76 o 
   1  20   4      190.02      219.49     37.43 o 
   2  20   4      210.34      194.49     26.67 o 
   3  20   4      821.17      725.41     78.44 o 
   4  20   4      244.86      265.89     43.97 o 
   5  20   4      354.19      365.47     45.23 o 
  -9  21   4       11.66       27.04     13.32 o 
  -8  21   4      326.74      322.38     30.30 o 
  -7  21   4     1613.93     1524.37     78.10 o 
  -6  21   4     4320.40     4208.97    156.01 o 
  -5  21   4     2156.42     2215.06    104.08 o 
  -4  21   4      868.19      817.83     57.63 o 
  -3  21   4      266.21      288.66     39.50 o 
  -2  21   4      210.74      206.54     27.42 o 
  -1  21   4      685.23      732.19     73.89 o 
   0  21   4     2321.64     2413.00    152.31 o 
   1  21   4      469.86      498.64     43.31 o 
   2  21   4      585.22      573.23     36.65 o 
   3  21   4     1317.60     1270.07    105.88 o 
   4  21   4      299.72      320.57     45.73 o 
   5  21   4      170.86      139.99     27.24 o 
  -9  22   4     2917.83     2970.86    144.12 o 
  -8  22   4     3195.83     2915.55    109.88 o 
  -7  22   4     3118.15     3128.68    122.07 o 
  -6  22   4      707.46      656.57     76.58 o 
  -5  22   4      276.57      260.65     49.50 o 
  -4  22   4     4528.89     4339.40    164.99 o 
  -3  22   4     4461.27     4579.28    181.87 o 
  -2  22   4    10254.14    10230.45    315.15 o 
  -1  22   4    13346.40    13667.50    566.07 o 
   0  22   4     5810.06     5838.32    285.41 o 
   1  22   4     1163.55     1180.23     70.07 o 
   2  22   4       10.33        6.56      9.26 o 
   3  22   4      293.82      277.75     45.79 o 
   4  22   4     1437.07     1376.71    100.47 o 
   5  22   4     1918.63     1811.09    105.29 o 
  -8  23   4      339.87      315.55     46.67 o 
  -7  23   4     1580.31     1447.81     76.86 o 
  -6  23   4     5500.31     5110.99    267.89 o 
  -5  23   4     6114.86     6284.17    317.70 o 
  -4  23   4     4751.95     4636.75    173.57 o 
  -3  23   4      850.74      858.64     59.26 o 
  -2  23   4      457.75      468.41     42.86 o 
  -1  23   4     1399.23     1419.12    110.37 o 
   0  23   4     3510.55     3509.81    309.81 o 
   1  23   4     3328.00     3089.90    181.96 o 
   2  23   4     4745.11     4538.60    162.40 o 
   3  23   4     4684.89     4169.75    216.40 o 
   4  23   4      862.03      811.24     69.65 o 
   5  23   4       39.96       42.04     13.63 o 
  -8  24   4      419.72      349.10     25.82 o 
  -7  24   4      359.13      411.38     51.45 o 
  -6  24   4      821.13      779.70     80.43 o 
  -5  24   4       60.02       44.33     25.85 o 
  -4  24   4     1662.18     1696.26     89.18 o 
  -3  24   4     1417.24     1413.94     80.10 o 
  -2  24   4     4393.76     4416.25    165.16 o 
  -1  24   4     3057.88     3220.87    184.26 o 
   0  24   4      435.06      528.79     42.58 o 
   1  24   4      194.27      179.53     25.13 o 
   2  24   4        1.01       14.82      6.58 o 
   3  24   4      156.25      128.52     27.88 o 
   4  24   4      192.84      195.19     30.64 o 
  -7  25   4      317.16      305.37     42.56 o 
  -6  25   4      500.22      523.86     62.05 o 
  -5  25   4      100.63      151.62     35.70 o 
  -4  25   4      201.87      192.09     27.35 o 
  -3  25   4        8.39       22.94     12.78 o 
  -2  25   4       87.83       84.67     17.88 o 
  -1  25   4      871.03      875.44     80.79 o 
   0  25   4      118.93      105.21     17.89 o 
   1  25   4      138.24      128.50     15.27 o 
   2  25   4       43.06       32.21     11.08 o 
   3  25   4      167.07      120.59     24.39 o 
   4  25   4       63.62       45.08     14.18 o 
  -7  26   4      945.57      959.91     73.39 o 
  -6  26   4      237.99      219.83     37.57 o 
  -5  26   4      180.34      177.21     36.84 o 
  -4  26   4     1293.17     1346.29    111.84 o 
  -3  26   4     3057.26     3087.70    127.24 o 
  -2  26   4     4031.65     3858.01    147.01 o 
  -1  26   4     1926.44     2059.55    131.93 o 
   0  26   4      248.56      324.44     43.94 o 
   1  26   4       84.95      100.68     17.80 o 
   2  26   4       71.39       61.98     15.87 o 
   3  26   4      219.14      176.05     27.54 o 
  -7  27   4     1992.72     1979.49    110.06 o 
  -6  27   4     6004.81     6026.39    276.06 o 
  -5  27   4     5638.65     5613.03    272.95 o 
  -4  27   4     4503.02     4367.29    230.63 o 
  -3  27   4     1159.65     1155.05     66.51 o 
  -2  27   4       26.56       44.89     10.54 o 
  -1  27   4     1241.14     1254.51     94.48 o 
   0  27   4     3577.52     3616.34    133.37 o 
   1  27   4     3174.26     3183.35    111.35 o 
   2  27   4     2793.89     2480.32    154.95 o 
   3  27   4     2551.79     2078.63    108.62 o 
  -6  28   4       64.71       91.68     21.17 o 
  -5  28   4      149.60      154.35     31.76 o 
  -4  28   4     1408.65     1365.28    102.69 o 
  -3  28   4     2653.17     2433.75    148.52 o 
  -2  28   4     3929.74     3746.40    136.31 o 
  -1  28   4     2872.01     2783.73    151.95 o 
   0  28   4     1440.28     1454.74     68.77 o 
   1  28   4      367.66      303.51     25.62 o 
   2  28   4       62.38       44.48      9.37 o 
  -5  29   4      328.21      292.53     38.72 o 
  -4  29   4      156.17      142.88     18.74 o 
  -3  29   4      180.36      217.79     35.08 o 
  -2  29   4      138.94      135.64     18.71 o 
  -1  29   4        2.63        3.53      8.27 o 
   0  29   4       67.49       59.69     11.55 o 
   1  29   4       59.07       35.49     12.13 o 
  -4  30   4      464.86      500.06     49.60 o 
  -3  30   4     1148.97     1097.41     67.18 o 
  -2  30   4     1006.52     1048.36     76.29 o 
  -1  30   4      578.24      593.17     67.38 o 
   0  30   4      260.90      256.01     21.70 o 
  -2  31   4       15.32        1.97      7.33 o 
  -1  31   4      255.98      251.00     30.38 o 
 -12   1   5      604.64      586.23     40.58 o 
 -11   1   5       89.38      100.96     18.92 o 
 -10   1   5       50.93       50.00     11.50 o 
  -9   1   5       81.70       81.03     11.77 o 
  -8   1   5      615.26      657.14     32.14 o 
  -7   1   5     4725.85     4975.64    161.35 o 
  -6   1   5     6609.80     6849.15    275.31 o 
  -5   1   5    11957.37    12163.90    397.40 o 
  -4   1   5    10544.18    10949.74    346.41 o 
  -3   1   5     2506.70     2662.56    114.86 o 
  -2   1   5     5478.52     5516.42    147.33 o 
  -1   1   5    21396.10    20584.60    404.73 o 
   0   1   5     7772.66     7972.93    395.99 o 
   1   1   5    10457.26    12365.01    430.95 o 
   2   1   5     7936.20     9006.53    345.80 o 
   3   1   5      959.44      930.72    130.78 o 
   4   1   5     1125.64     1271.54     70.16 o 
   5   1   5        4.79       -2.34     10.24 o 
   6   1   5      525.08      523.60     29.81 o 
   7   1   5      796.75      812.89     42.47 o 
 -12   2   5     1174.64     1186.58     74.55 o 
 -11   2   5     1626.80     1567.46     81.73 o 
 -10   2   5     3844.90     3927.44    123.86 o 
  -9   2   5     5908.60     5771.76    162.49 o 
  -8   2   5     5076.23     5001.69    149.49 o 
  -7   2   5     4599.27     4551.17    172.92 o 
  -6   2   5     1722.39     1865.60    123.15 o 
  -5   2   5    27701.56    28354.38    934.40 o 
  -4   2   5     3839.11     3376.19    147.63 o 
  -3   2   5    26005.64    24660.68    676.06 o 
  -2   2   5    18421.24    16754.36    571.83 o 
  -1   2   5    15158.35    13724.69    285.69 o 
   0   2   5    39110.04    42360.98   1211.44 o 
   1   2   5      122.69      151.29     32.69 o 
   2   2   5     7898.78     9223.06    351.08 o 
   3   2   5     6324.82     6547.54    241.46 o 
   4   2   5     5555.86     6065.52    203.28 o 
   5   2   5     4788.31     5496.04    185.24 o 
   6   2   5     2725.56     2961.90    142.28 o 
   7   2   5      904.50      936.24     41.49 o 
 -12   3   5     1427.18     1493.38     69.13 o 
 -11   3   5      967.85      930.42     59.79 o 
 -10   3   5      382.99      386.94     40.06 o 
  -9   3   5      229.72      257.08     24.66 o 
  -8   3   5     1409.88     1319.95     48.02 o 
  -7   3   5     8965.87     8838.72    271.15 o 
  -6   3   5     5505.67     5106.14    262.55 o 
  -5   3   5     6245.53     6125.46    239.31 o 
  -4   3   5    18495.59    18854.53    449.35 o 
  -3   3   5     9745.24     9845.18    405.29 o 
  -2   3   5      636.21      645.96     39.97 o 
  -1   3   5    40909.90    38622.38    845.09 o 
   0   3   5    15276.29    16398.67   1872.29 o 
   1   3   5    22678.72    27919.10   1394.81 o 
   2   3   5     6892.17     7778.54    420.45 o 
   3   3   5     1797.97     1828.73    105.34 o 
   4   3   5     2506.02     2707.09    127.27 o 
   5   3   5      203.43      248.90     25.31 o 
   6   3   5      421.87      443.80     31.54 o 
   7   3   5     1342.58     1394.43     52.87 o 
 -12   4   5       37.73       55.90     13.72 o 
 -11   4   5      223.13      254.09     23.28 o 
 -10   4   5     1045.43     1086.38     55.39 o 
  -9   4   5      368.52      361.06     33.49 o 
  -8   4   5      117.69      128.20     14.07 o 
  -7   4   5      378.67      388.76     54.21 o 
  -6   4   5     1270.66     1417.53    148.50 o 
  -5   4   5     2496.21     2431.45    183.69 o 
  -4   4   5     1770.18     1584.25     94.24 o 
  -3   4   5     1056.53     1006.21     70.62 o 
  -2   4   5     3017.69     2887.46    103.16 o 
  -1   4   5     6194.71     6178.80    251.61 o 
   0   4   5      835.54      993.40    174.48 o 
   1   4   5      906.77     1183.70     98.23 o 
   2   4   5      729.45      808.74    124.68 o 
   3   4   5     1892.71     1909.71    116.61 o 
   4   4   5     2237.40     2227.19    115.09 o 
   5   4   5     2210.23     2510.13    117.31 o 
   6   4   5      383.49      451.26     31.96 o 
   7   4   5       43.30       21.34      7.57 o 
 -12   5   5      134.60      130.78     17.17 o 
 -11   5   5       44.78       40.04      9.79 o 
 -10   5   5        3.31        3.11     11.78 o 
  -9   5   5       13.13        9.84      6.49 o 
  -8   5   5      192.90      170.76     21.86 o 
  -7   5   5      762.60      695.03    110.60 o 
  -6   5   5      121.35      211.01     53.19 o 
  -5   5   5     6456.45     6399.62    248.06 o 
  -4   5   5    13434.68    13829.75    431.15 o 
  -3   5   5      239.83      310.67     38.12 o 
  -2   5   5     1609.87     1591.46     74.05 o 
  -1   5   5      507.98      461.82     34.24 o 
   0   5   5      592.62      698.85    103.55 o 
   1   5   5     1139.81     1474.56    111.84 o 
   2   5   5      467.67      520.56     99.51 o 
   3   5   5      469.23      432.15     45.66 o 
   4   5   5     1892.60     2009.61    102.01 o 
   5   5   5      312.82      330.13     50.90 o 
   6   5   5      111.94       95.42     29.55 o 
   7   5   5       19.06       33.13      9.82 o 
 -12   6   5     1110.39     1078.95    107.16 o 
 -11   6   5     1611.74     1668.98     65.45 o 
 -10   6   5     2607.64     2655.21     95.69 o 
  -9   6   5     5902.15     5833.31    165.68 o 
  -8   6   5     3355.31     3124.14     94.49 o 
  -7   6   5     3066.67     3015.84    252.64 o 
  -6   6   5     1202.30     1261.69    141.79 o 
  -5   6   5     2679.89     2749.24    145.54 o 
  -4   6   5    14519.30    14145.38    570.03 o 
  -3   6   5    29036.22    27483.31    631.27 o 
  -2   6   5    26898.96    26262.25    603.67 o 
  -1   6   5    11537.72    11954.62    397.33 o 
   0   6   5     5157.59     6890.20    489.20 o 
   1   6   5      306.35      423.57     86.20 o 
   2   6   5     1259.47     1462.69    176.18 o 
   3   6   5     2430.74     2414.15    175.41 o 
   4   6   5     6907.57     6632.50    312.37 o 
   5   6   5     4942.45     5192.56    263.06 o 
   6   6   5      509.55      517.83     45.19 o 
   7   6   5     1330.10     1378.09     66.51 o 
 -12   7   5     2329.79     2091.46    697.49 o 
 -11   7   5     1133.13     1090.01     50.07 o 
 -10   7   5       98.25      115.39     16.75 o 
  -9   7   5      181.77      135.53     26.84 o 
  -8   7   5     5086.42     4845.18    145.06 o 
  -7   7   5    12171.16    10863.12    581.79 o 
  -6   7   5    17760.93    15900.85    742.83 o 
  -5   7   5    28265.65    27023.02    789.97 o 
  -4   7   5    26797.80    26633.32    767.79 o 
  -3   7   5     7849.98     7954.03    231.67 o 
  -2   7   5     6042.15     6782.82    261.19 o 
  -1   7   5    13781.43    16846.50    527.56 o 
   0   7   5    12924.00    16839.15    502.34 o 
   1   7   5    20984.56    28576.85   1227.33 o 
   2   7   5     6540.61     8433.18    500.15 o 
   3   7   5     3119.23     2971.84    167.43 o 
   4   7   5      715.53      745.39     74.26 o 
   5   7   5     1074.14     1216.70    102.25 o 
   6   7   5      182.74      133.98     22.64 o 
   7   7   5     1656.40     1816.84     78.96 o 
 -12   8   5      225.47      260.34     32.93 o 
 -11   8   5     2067.86     2081.91     96.96 o 
 -10   8   5     1419.74     1483.15     65.76 o 
  -9   8   5     1791.31     1789.01     73.85 o 
  -8   8   5     5566.84     5399.51    147.95 o 
  -7   8   5      878.19      888.15    130.38 o 
  -6   8   5      491.23      453.89     59.66 o 
  -5   8   5     2145.94     2059.96    130.09 o 
  -4   8   5    14628.40    13871.05    366.14 o 
  -3   8   5     6036.12     5970.33    240.58 o 
  -2   8   5    20642.38    22693.99    677.75 o 
  -1   8   5     5678.16     6709.59    268.77 o 
   0   8   5      157.01      200.22     35.66 o 
   1   8   5       35.27       72.70     43.96 o 
   2   8   5       25.18      120.11     48.25 o 
   3   8   5      394.65      350.90     46.60 o 
   4   8   5     2061.56     2044.86    136.16 o 
   5   8   5     2710.44     3008.63    178.25 o 
   6   8   5      126.38      136.70     21.35 o 
   7   8   5      309.48      346.82     29.44 o 
 -11   9   5       20.81       26.86     12.06 o 
 -10   9   5      215.00      232.02     30.10 o 
  -9   9   5      194.72      226.67     23.09 o 
  -8   9   5      231.46      239.92     20.14 o 
  -7   9   5      358.47      356.15     40.74 o 
  -6   9   5      410.40      445.97     61.60 o 
  -5   9   5      689.63      732.35     75.61 o 
  -4   9   5      708.18      570.62     65.83 o 
  -3   9   5     3774.05     4188.08    193.82 o 
  -2   9   5     1728.30     2263.63    135.76 o 
  -1   9   5     2251.91     2947.66    161.21 o 
   0   9   5      106.40       61.11     22.98 o 
   1   9   5     1412.31     1957.90    201.64 o 
   2   9   5      879.73     1160.40    159.66 o 
   3   9   5       17.61       16.19     11.66 o 
   4   9   5      213.07      175.19     35.63 o 
   5   9   5        3.55       25.91     19.43 o 
   6   9   5      298.83      311.13     32.42 o 
   7   9   5       32.60       33.92      9.42 o 
 -11  10   5      634.59      663.10     67.01 o 
 -10  10   5     1368.30     1384.26     76.80 o 
  -9  10   5     1548.61     1453.69     64.09 o 
  -8  10   5     8621.76     8378.07    190.84 o 
  -7  10   5     2632.57     2473.37     79.59 o 
  -6  10   5      177.63      155.27     37.20 o 
  -5  10   5     3904.14     4001.25    220.93 o 
  -4  10   5     4749.42     5058.91    330.21 o 
  -3  10   5    11311.48    12954.01    437.19 o 
  -2  10   5     2427.61     3074.11    225.92 o 
  -1  10   5      785.25      853.23    122.77 o 
   0  10   5     1873.35     2461.11    149.54 o 
   1  10   5     2172.16     3070.32    263.94 o 
   2  10   5      964.95     1397.07    176.46 o 
   3  10   5      397.65      366.27     34.28 o 
   4  10   5     1336.33     1415.49    104.96 o 
   5  10   5      655.65      679.86     70.32 o 
   6  10   5     1239.08     1281.00     70.07 o 
   7  10   5     1147.28     1191.50     56.78 o 
 -11  11   5      352.39      374.35     36.07 o 
 -10  11   5       56.95       41.92     14.03 o 
  -9  11   5     1145.42     1166.18     55.70 o 
  -8  11   5     7611.27     7380.53    167.88 o 
  -7  11   5     6219.37     5763.50    154.34 o 
  -6  11   5    14364.67    12474.37    667.87 o 
  -5  11   5    13611.83    11571.96    915.66 o 
  -4  11   5    29088.81    28975.29   1233.21 o 
  -3  11   5      581.90      784.93    115.65 o 
  -2  11   5     3539.46     4517.42    231.41 o 
  -1  11   5     6220.33     8006.04    317.26 o 
   0  11   5    11976.59    15746.11    527.51 o 
   1  11   5     5240.53     6457.01    418.70 o 
   2  11   5     2993.37     2648.51    580.19 o 
   3  11   5     3323.92     3390.76    353.32 o 
   4  11   5     1753.07     1693.59    129.48 o 
   5  11   5       11.36       14.14     13.11 o 
   6  11   5     1152.83     1157.97    103.61 o 
   7  11   5     1071.51     1077.58     51.55 o 
 -11  12   5     1684.98     1853.82    116.27 o 
 -10  12   5     2716.22     2824.85    127.87 o 
  -9  12   5     2379.22     2307.03    106.30 o 
  -8  12   5    17881.62    17302.04    344.75 o 
  -7  12   5      255.01      234.11     28.05 o 
  -6  12   5        4.77       47.10     22.25 o 
  -5  12   5      500.35      427.89     72.59 o 
  -4  12   5     2581.24     2323.66    218.87 o 
  -3  12   5     8200.05     8746.97    494.79 o 
  -2  12   5    35804.83    46279.44   1295.42 o 
  -1  12   5    13544.55    18147.85    588.95 o 
   0  12   5     6153.12     7730.93    319.60 o 
   1  12   5      417.64      600.20    110.58 o 
   2  12   5      646.55      478.52     50.24 o 
   3  12   5     1081.55     1024.12    119.66 o 
   4  12   5     3427.83     3436.29    288.35 o 
   5  12   5     2265.77     2188.85    136.30 o 
   6  12   5     2819.84     3019.01    327.51 o 
 -11  13   5       41.03       43.97     14.25 o 
 -10  13   5       17.60        8.67     10.82 o 
  -9  13   5      217.50      224.01     43.78 o 
  -8  13   5     3360.34     3278.27    134.88 o 
  -7  13   5      130.41      103.48     17.87 o 
  -6  13   5      105.09      112.12     15.96 o 
  -5  13   5      985.79      744.74    103.30 o 
  -4  13   5     6815.08     7122.52    445.65 o 
  -3  13   5      214.31      251.32     69.91 o 
  -2  13   5        2.05       45.37     37.89 o 
  -1  13   5      600.99      764.87     82.30 o 
   0  13   5     1124.38     1402.41    116.54 o 
   1  13   5      945.57     1286.39    166.57 o 
   2  13   5     1297.76     1312.14     98.65 o 
   3  13   5     1081.02     1013.68    136.28 o 
   4  13   5      193.92      211.97     26.37 o 
   5  13   5      762.71      708.98     46.92 o 
   6  13   5      116.10      135.57     19.16 o 
 -11  14   5      111.64       85.67     19.80 o 
 -10  14   5      368.75      356.83     49.28 o 
  -9  14   5      646.22      638.44     66.66 o 
  -8  14   5       40.45       38.05     13.42 o 
  -7  14   5       90.11       97.68     18.30 o 
  -6  14   5      500.70      496.87     37.23 o 
  -5  14   5     1949.46     1638.71    189.74 o 
  -4  14   5     2361.32     2432.70    242.73 o 
  -3  14   5     3751.64     4629.45    343.73 o 
  -2  14   5     4226.33     5858.79    398.22 o 
  -1  14   5      165.92      296.58     51.40 o 
   0  14   5       99.18       97.65     31.12 o 
   1  14   5      273.92      342.31     39.84 o 
   2  14   5      406.24      410.76     50.94 o 
   3  14   5      544.76      627.48     73.10 o 
   4  14   5      265.80      228.38     26.79 o 
   5  14   5       77.92       68.17     20.92 o 
   6  14   5      320.17      274.05     36.10 o 
 -11  15   5      438.82      427.89     44.72 o 
 -10  15   5      121.80      129.58     29.87 o 
  -9  15   5      179.56      165.22     24.59 o 
  -8  15   5      430.97      399.34     39.81 o 
  -7  15   5     2881.81     2634.09    114.41 o 
  -6  15   5     7198.77     6408.86    168.51 o 
  -5  15   5     6715.55     6524.61    360.36 o 
  -4  15   5     3073.06     3612.14    306.10 o 
  -3  15   5      112.97      131.82     54.59 o 
  -2  15   5     1044.94     1341.97    172.36 o 
  -1  15   5     4784.65     6313.77    418.48 o 
   0  15   5    10553.71    12771.52    425.46 o 
   1  15   5     4024.53     4975.57    242.89 o 
   2  15   5     7151.10     8340.11    366.36 o 
   3  15   5     4889.77     5286.54    274.74 o 
   4  15   5     2007.41     2085.22    139.10 o 
   5  15   5      515.31      588.79     44.65 o 
   6  15   5      505.61      604.51     60.74 o 
 -11  16   5     2008.36     2226.24    118.64 o 
 -10  16   5     1802.69     1846.69    120.98 o 
  -9  16   5     3201.18     3117.32    125.54 o 
  -8  16   5     2763.29     2632.69    116.34 o 
  -7  16   5      534.25      478.23     47.57 o 
  -6  16   5      110.37      107.40     14.84 o 
  -5  16   5     2533.88     2469.83    115.20 o 
  -4  16   5     9293.93     9645.93    292.36 o 
  -3  16   5     8178.18    10951.01    625.23 o 
  -2  16   5     9242.82    10860.31   2338.70 o 
  -1  16   5    10033.11    12084.54    785.54 o 
   0  16   5     4395.79     5112.64    205.49 o 
   1  16   5      109.33      159.68     32.63 o 
   2  16   5      632.37      706.47     70.38 o 
   3  16   5     1447.93     1502.04    120.19 o 
   4  16   5     5726.96     6138.29    295.14 o 
   5  16   5     4495.78     4931.36    439.27 o 
   6  16   5     3405.05     3811.34    186.32 o 
 -10  17   5       33.90       48.65     18.22 o 
  -9  17   5       14.25       21.21     10.34 o 
  -8  17   5     1389.62     1342.82    114.00 o 
  -7  17   5     6116.43     5662.43    428.74 o 
  -6  17   5     1782.08     1687.59     66.11 o 
  -5  17   5     2370.38     2374.43    102.55 o 
  -4  17   5      454.84      449.32     37.19 o 
  -3  17   5      121.37      164.02     20.93 o 
  -2  17   5       92.12      109.45     22.28 o 
  -1  17   5     1031.50     1059.92    105.79 o 
   0  17   5     2306.30     2599.21    154.09 o 
   1  17   5     5715.46     6664.23    308.96 o 
   2  17   5     4599.67     5283.46    188.37 o 
   3  17   5     1280.81     1495.87    120.01 o 
   4  17   5     1533.89     1667.92    119.35 o 
   5  17   5       78.91       90.69     17.04 o 
 -10  18   5       90.74       83.89     19.99 o 
  -9  18   5       74.31       90.31     16.92 o 
  -8  18   5      308.99      293.47     35.82 o 
  -7  18   5        2.48       15.06     11.73 o 
  -6  18   5       51.69       48.05      9.33 o 
  -5  18   5       21.58       30.87      9.94 o 
  -4  18   5        1.16       19.81     12.28 o 
  -3  18   5       62.44       82.26     12.83 o 
  -2  18   5        2.72        1.28      8.14 o 
  -1  18   5       42.72       40.81     19.57 o 
   0  18   5      123.61       99.73     22.19 o 
   1  18   5       94.15       82.58     25.70 o 
   2  18   5      191.77      192.98     26.44 o 
   3  18   5       88.34      102.16     29.71 o 
   4  18   5        9.86       34.95     19.67 o 
   5  18   5        4.31       16.84      9.51 o 
 -10  19   5        7.04        4.65      8.53 o 
  -9  19   5      166.43      166.87     21.53 o 
  -8  19   5      866.71      801.20     54.24 o 
  -7  19   5     2645.78     2457.56    109.33 o 
  -6  19   5     5866.21     5376.78    282.98 o 
  -5  19   5     4679.19     4347.52    162.00 o 
  -4  19   5     3046.06     3080.74    125.90 o 
  -3  19   5      174.93      174.81     19.06 o 
  -2  19   5      122.16      132.26     28.81 o 
  -1  19   5      696.65      760.29     74.56 o 
   0  19   5     1513.40     1666.88    119.14 o 
   1  19   5     2161.92     2455.03    151.24 o 
   2  19   5     1873.52     2055.26    129.69 o 
   3  19   5     2363.52     2522.05    162.53 o 
   4  19   5      347.00      395.58     50.47 o 
   5  19   5      111.84      111.19     21.77 o 
 -10  20   5     2690.10     2674.95    133.28 o 
  -9  20   5     3210.77     3120.43    115.31 o 
  -8  20   5     2244.54     2147.98     96.31 o 
  -7  20   5     1095.68     1038.29     63.16 o 
  -6  20   5       87.47       89.79     31.58 o 
  -5  20   5     1175.99     1102.29     67.18 o 
  -4  20   5     4980.83     4969.01    179.76 o 
  -3  20   5     8529.12     8597.00    271.45 o 
  -2  20   5     6509.02     6521.37    307.80 o 
  -1  20   5     6074.16     6770.20    317.63 o 
   0  20   5      840.76      982.63     88.09 o 
   1  20   5      163.43      200.77     35.10 o 
   2  20   5       34.79       24.07     17.93 o 
   3  20   5     1824.37     1913.41    133.36 o 
   4  20   5     2780.21     2885.52    160.73 o 
   5  20   5     2988.35     2847.63    140.81 o 
  -9  21   5       51.35       49.10     11.30 o 
  -8  21   5     1573.45     1505.58     73.94 o 
  -7  21   5     4314.14     4002.97    148.22 o 
  -6  21   5     5140.00     4611.74    254.05 o 
  -5  21   5     4266.42     4050.09    156.49 o 
  -4  21   5     2805.41     2714.17    142.91 o 
  -3  21   5     1334.00     1493.24     81.02 o 
  -2  21   5      641.05      703.56     51.66 o 
  -1  21   5     1362.07     1391.52    108.29 o 
   0  21   5     1984.01     2054.44    138.06 o 
   1  21   5     5207.13     5241.16    241.46 o 
   2  21   5     4604.49     4765.86    204.75 o 
   3  21   5     2501.24     2527.70    155.81 o 
   4  21   5     1072.16     1071.09     82.24 o 
  -9  22   5      165.72      156.62     17.13 o 
  -8  22   5      346.70      342.28     29.96 o 
  -7  22   5       54.13       57.14     26.05 o 
  -6  22   5       96.88      100.94     33.04 o 
  -5  22   5     1662.34     1548.73     83.75 o 
  -4  22   5      439.92      416.07     40.11 o 
  -3  22   5      928.41      894.93     60.45 o 
  -2  22   5     2854.26     2920.02    173.18 o 
  -1  22   5       98.85      113.00     27.71 o 
   0  22   5      351.76      344.12     48.25 o 
   1  22   5       16.76       11.83     15.28 o 
   2  22   5      171.82      158.18     22.89 o 
   3  22   5      387.66      401.33     50.98 o 
   4  22   5      381.53      382.60     43.94 o 
  -8  23   5      237.01      202.56     21.86 o 
  -7  23   5      413.52      424.36     56.34 o 
  -6  23   5       72.20       67.66     26.38 o 
  -5  23   5     1227.60     1218.97     71.84 o 
  -4  23   5     1931.03     1874.96     94.35 o 
  -3  23   5     1752.85     1924.71     94.94 o 
  -2  23   5      527.63      451.35     58.98 o 
  -1  23   5      251.82      314.23     48.89 o 
   0  23   5      305.71      304.19     32.31 o 
   1  23   5      374.48      351.87     34.83 o 
   2  23   5      368.68      289.32     45.07 o 
   3  23   5      971.65      926.10     77.27 o 
   4  23   5        8.55        9.72      9.20 o 
  -8  24   5     1923.53     1982.02    119.04 o 
  -7  24   5      909.77      898.84     82.51 o 
  -6  24   5       11.61       41.46     17.49 o 
  -5  24   5      246.97      222.68     28.27 o 
  -4  24   5     5480.60     5230.71    187.82 o 
  -3  24   5    11685.71    11820.28    356.12 o 
  -2  24   5     3690.56     3927.08    211.44 o 
  -1  24   5     5110.50     5488.36    269.57 o 
   0  24   5     1330.77     1288.19     71.23 o 
   1  24   5      384.98      394.30     28.40 o 
   2  24   5      121.13       98.15     16.67 o 
   3  24   5      761.22      706.24     62.59 o 
  -8  25   5     1484.28     1397.67     89.16 o 
  -7  25   5     5347.64     5682.47    269.30 o 
  -6  25   5     5500.39     5643.22    280.99 o 
  -5  25   5     4676.46     4553.56    244.53 o 
  -4  25   5     1243.92     1302.11     73.76 o 
  -3  25   5       50.38       57.97     15.06 o 
  -2  25   5     1356.16     1467.90    109.07 o 
  -1  25   5     1622.89     1668.63    200.90 o 
   0  25   5     2835.33     2791.92    226.26 o 
   1  25   5     3368.38     3263.25    133.83 o 
   2  25   5     4331.51     4097.28    296.48 o 
   3  25   5     1965.24     1815.89    105.76 o 
  -7  26   5      482.79      470.01     51.78 o 
  -6  26   5        2.22       -8.12     11.12 o 
  -5  26   5     1184.93     1163.59     99.70 o 
  -4  26   5      829.08      791.56     53.66 o 
  -3  26   5      666.49      711.03     49.87 o 
  -2  26   5     2821.07     3073.72    171.78 o 
  -1  26   5     1317.68     1346.83     99.41 o 
   0  26   5      698.46      614.71     42.24 o 
   1  26   5      322.06      308.51     22.36 o 
   2  26   5      140.74      117.33     21.56 o 
  -7  27   5        0.11       13.91      7.45 o 
  -6  27   5       75.75       87.18     23.29 o 
  -5  27   5       32.46       52.67     22.72 o 
  -4  27   5       44.96       59.01     20.92 o 
  -3  27   5      371.62      338.22     32.18 o 
  -2  27   5       10.76        2.25     11.03 o 
  -1  27   5      127.63      137.79     27.84 o 
   0  27   5       28.44       17.64      5.39 o 
   1  27   5        0.17        8.74      7.24 o 
   2  27   5      211.37      161.03     24.93 o 
  -6  28   5        2.72        9.82      9.54 o 
  -5  28   5      387.81      409.36     49.77 o 
  -4  28   5     1313.98     1256.48     94.95 o 
  -3  28   5     1826.72     1783.92     79.95 o 
  -2  28   5      654.22      656.13     60.69 o 
  -1  28   5     1029.50     1059.71     56.32 o 
   0  28   5      622.27      611.50     38.19 o 
   1  28   5       14.77       12.31      4.02 o 
  -5  29   5     3261.66     2956.33    154.88 o 
  -4  29   5     2539.30     2339.68    133.28 o 
  -3  29   5      207.88      210.96     32.01 o 
  -2  29   5       71.60       60.39     15.37 o 
  -1  29   5      968.68      964.92     49.74 o 
   0  29   5     2296.65     2124.24     78.85 o 
  -3  30   5     3452.80     3519.76    167.68 o 
  -2  30   5     2813.40     2702.99    137.95 o 
  -1  30   5     1554.56     1491.12     60.93 o 
 -12   0   6     1121.08     1138.53     88.38 o 
 -11   0   6      800.85      917.88     85.66 o 
 -10   0   6     6108.51     5965.18    293.33 o 
  -9   0   6     4857.18     4654.94    169.00 o 
  -8   0   6     3788.22     4028.72    172.63 o 
  -7   0   6     5997.66     6478.00    405.64 o 
  -6   0   6      719.80      960.88    120.83 o 
  -5   0   6      946.43      772.42     96.05 o 
  -4   0   6     7493.98     7094.85    353.75 o 
  -3   0   6    41393.80    39725.73   1492.20 o 
  -2   0   6    79625.17    73415.27   2652.61 o 
  -1   0   6    41245.38    43162.39   1708.25 o 
   0   0   6     3719.25     4193.30    302.71 o 
   1   0   6      151.43      246.20     68.22 o 
   2   0   6     4582.34     5423.42    361.31 o 
   3   0   6     3739.19     3929.30    344.77 o 
   4   0   6     6278.51     6461.17    493.59 o 
   5   0   6     4245.23     4786.12    414.24 o 
   6   0   6     2570.20     2733.17    261.01 o 
 -12   1   6      462.44      456.03     36.75 o 
 -11   1   6      797.02      704.88     52.22 o 
 -10   1   6      865.89      817.35     46.53 o 
  -9   1   6      919.05      951.74     42.74 o 
  -8   1   6     2787.81     2639.07    146.43 o 
  -7   1   6     5377.18     5539.91    259.44 o 
  -6   1   6    15146.02    15264.74    502.11 o 
  -5   1   6     5808.89     6048.65    238.23 o 
  -4   1   6     6790.54     6914.83    246.54 o 
  -3   1   6     2174.75     2363.17    108.83 o 
  -2   1   6    39771.00    38650.00   1033.79 o 
  -1   1   6    26638.66    27557.69    815.93 o 
   0   1   6     6817.16     7504.44    311.47 o 
   1   1   6     9080.36    11827.21    432.35 o 
   2   1   6     7163.23     8869.00    354.42 o 
   3   1   6     2841.20     3113.96    117.30 o 
   4   1   6      103.73      121.69     15.45 o 
   5   1   6       98.20      100.34     15.79 o 
   6   1   6      695.33      680.38     64.70 o 
 -12   2   6       41.37       35.80     11.09 o 
 -11   2   6       22.22       29.79     10.72 o 
 -10   2   6       45.85       50.15     10.98 o 
  -9   2   6      310.39      282.06     25.77 o 
  -8   2   6      244.26      248.14     30.56 o 
  -7   2   6        1.48       23.50     19.76 o 
  -6   2   6     3000.62     3050.80    173.66 o 
  -5   2   6     6706.81     7452.85    278.03 o 
  -4   2   6      921.44     1002.99     72.13 o 
  -3   2   6     4371.60     4174.48    161.86 o 
  -2   2   6      798.90      670.84     41.51 o 
  -1   2   6      679.68      740.35     75.45 o 
   0   2   6       19.88       46.45     21.71 o 
   1   2   6      576.88      694.28     78.95 o 
   2   2   6      189.43      237.41     69.53 o 
   3   2   6       35.26       31.27     15.01 o 
   4   2   6       55.82       49.61      9.58 o 
   5   2   6       32.00       37.81     11.14 o 
   6   2   6      216.08      207.55     16.53 o 
   7   2   6      250.56      249.57     27.85 o 
 -12   3   6      324.95      356.45     31.93 o 
 -11   3   6       25.43       34.57     12.10 o 
 -10   3   6        0.56        0.71      6.59 o 
  -9   3   6      196.61      179.39     20.78 o 
  -8   3   6      394.90      372.89     26.45 o 
  -7   3   6     3144.51     3277.97    262.19 o 
  -6   3   6    21103.62    22445.58    687.85 o 
  -5   3   6    13985.70    14648.99    514.32 o 
  -4   3   6     7589.63     7271.09    257.07 o 
  -3   3   6    10195.12    10010.94    507.79 o 
  -2   3   6       80.76       56.99     11.22 o 
  -1   3   6      437.24      477.33     62.42 o 
   0   3   6     3609.02     4176.18    425.47 o 
   1   3   6     2918.59     3788.47    332.36 o 
   2   3   6      215.38      175.02     59.62 o 
   3   3   6      460.59      493.58     33.43 o 
   4   3   6        8.81       10.59      8.18 o 
   5   3   6      110.76      107.12     14.13 o 
   6   3   6      174.52      186.69     18.77 o 
   7   3   6      669.44      655.56     49.37 o 
 -12   4   6     1032.78     1103.73     59.07 o 
 -11   4   6     2894.58     2936.81    102.67 o 
 -10   4   6     6890.40     6841.43    187.42 o 
  -9   4   6     4302.62     4266.97    130.97 o 
  -8   4   6     3365.09     3350.75    109.98 o 
  -7   4   6     1181.40     1182.90    148.58 o 
  -6   4   6     2467.37     2698.04    216.92 o 
  -5   4   6     5590.51     5230.30    306.07 o 
  -4   4   6    10190.55     9356.86    397.91 o 
  -3   4   6    46734.68    43295.16   1471.03 o 
  -2   4   6    28570.07    26594.95    866.67 o 
  -1   4   6     2364.08     2191.10    137.53 o 
   0   4   6      278.66      447.60     95.82 o 
   1   4   6      203.10      271.89     46.22 o 
   2   4   6     3645.90     4763.39    350.08 o 
   3   4   6     3280.44     3772.39    180.57 o 
   4   4   6     3573.21     4023.02    221.23 o 
   5   4   6     3754.28     4203.27    127.47 o 
   6   4   6     2229.71     2322.94    150.33 o 
 -12   5   6      910.13      973.60     53.76 o 
 -11   5   6      408.30      417.92     30.90 o 
 -10   5   6       26.07       47.70     14.98 o 
  -9   5   6     1407.80     1415.97     63.42 o 
  -8   5   6     4840.28     4752.51    112.58 o 
  -7   5   6     4975.49     4865.17    339.51 o 
  -6   5   6     6589.84     6445.66    378.86 o 
  -5   5   6    19166.44    18647.94    570.73 o 
  -4   5   6     7395.76     7569.01    273.46 o 
  -3   5   6      497.22      510.12     41.62 o 
  -2   5   6     7227.78     6905.96    217.85 o 
  -1   5   6    12687.30    13700.33   1197.51 o 
   0   5   6    10453.03    12960.92   1775.72 o 
   1   5   6    13596.87    19094.72    900.29 o 
   2   5   6     6481.42     8195.60    497.28 o 
   3   5   6     4272.73     4539.34    170.30 o 
   4   5   6     1744.68     1799.73    106.15 o 
   5   5   6       11.38       18.24     19.75 o 
   6   5   6      142.12      174.58     24.89 o 
 -12   6   6      446.56      408.69     69.02 o 
 -11   6   6     1018.62     1031.95     50.17 o 
 -10   6   6      370.82      366.56     30.11 o 
  -9   6   6     1112.63     1155.34     56.53 o 
  -8   6   6      743.38      690.37     32.61 o 
  -7   6   6     1649.02     1458.75    169.80 o 
  -6   6   6      384.91      387.60     76.38 o 
  -5   6   6     4055.00     3783.74    181.65 o 
  -4   6   6     2856.18     2659.74    360.87 o 
  -3   6   6     7667.52     7389.73    220.27 o 
  -2   6   6     7935.24     7797.20    224.82 o 
  -1   6   6     2160.85     2175.53    114.57 o 
   0   6   6      404.66      460.41     61.48 o 
   1   6   6        1.37       23.05     18.31 o 
   2   6   6      211.70      346.39     89.56 o 
   3   6   6     3157.48     3241.88    183.68 o 
   4   6   6     2260.33     2546.92    160.62 o 
   5   6   6      318.39      376.33     38.57 o 
   6   6   6     1014.95     1141.97     62.14 o 
 -12   7   6        6.99        9.11      7.65 o 
 -11   7   6        9.29        9.19      6.26 o 
 -10   7   6       10.82       14.71      8.43 o 
  -9   7   6      126.68      122.73     14.65 o 
  -8   7   6      121.46      126.49     14.02 o 
  -7   7   6       26.57       24.76     14.48 o 
  -6   7   6      203.36      199.08     55.50 o 
  -5   7   6      141.15      116.43     35.16 o 
  -4   7   6      599.73      600.47     50.93 o 
  -3   7   6      392.42      341.38     36.42 o 
  -2   7   6      550.16      561.51     45.94 o 
  -1   7   6      377.60      530.73     66.20 o 
   0   7   6      702.51     1100.91    147.24 o 
   1   7   6      650.04      891.04    138.80 o 
   2   7   6       74.83      107.07     31.41 o 
   3   7   6     1339.72     1359.62    105.15 o 
   4   7   6      636.52      607.79     68.04 o 
   5   7   6      157.57      201.10     29.07 o 
   6   7   6       20.18       27.91     12.19 o 
 -12   8   6      762.78      859.15     68.59 o 
 -11   8   6      882.29      956.92     60.12 o 
 -10   8   6     2885.32     2874.42    125.97 o 
  -9   8   6     3934.87     3889.12    140.22 o 
  -8   8   6     2727.31     2704.22     97.49 o 
  -7   8   6      667.50      579.65    104.94 o 
  -6   8   6      103.09       90.46     28.69 o 
  -5   8   6     7549.05     7387.76    295.30 o 
  -4   8   6     8547.53     8355.70    254.39 o 
  -3   8   6     9778.60     9915.40    285.86 o 
  -2   8   6    12069.80    13147.92    578.10 o 
  -1   8   6    10755.08    14795.79    461.48 o 
   0   8   6     1441.94     2175.26    212.75 o 
   1   8   6      452.90      596.21    113.69 o 
   2   8   6     1950.09     1839.36    121.05 o 
   3   8   6     4159.25     3817.48    206.58 o 
   4   8   6     2254.67     2148.67    141.93 o 
   5   8   6     1017.43     1171.65     70.23 o 
   6   8   6      680.26      691.04     45.95 o 
 -12   9   6     1806.19     2099.63    118.61 o 
 -11   9   6      821.45      779.24     52.76 o 
 -10   9   6       66.52       82.90     19.09 o 
  -9   9   6     1446.30     1442.81     65.38 o 
  -8   9   6     7910.59     7800.19    204.44 o 
  -7   9   6     4790.65     4244.62    325.35 o 
  -6   9   6    17004.45    15593.01    531.84 o 
  -5   9   6    27345.01    25840.35   1155.32 o 
  -4   9   6     9014.29     9279.82    279.78 o 
  -3   9   6       63.59       85.09     20.20 o 
  -2   9   6      543.00      631.43     81.41 o 
  -1   9   6     7397.16     9435.28    354.29 o 
   0   9   6    15437.50    21475.70    985.78 o 
   1   9   6    15522.39    21863.22   1018.42 o 
   2   9   6     2215.08     1958.16    126.66 o 
   3   9   6     1191.94     1194.61     97.43 o 
   4   9   6      505.11      512.90     60.71 o 
   5   9   6      123.23      130.41     21.14 o 
   6   9   6      322.84      312.73     29.31 o 
 -12  10   6     1963.03     2385.59    125.97 o 
 -11  10   6     2768.85     2987.01    119.30 o 
 -10  10   6     3083.94     3035.46    129.20 o 
  -9  10   6     2185.71     2195.62     84.78 o 
  -8  10   6     1112.46     1082.84     53.76 o 
  -7  10   6     1394.05     1469.32     57.27 o 
  -6  10   6      330.41      358.15     57.67 o 
  -5  10   6      554.45      454.30     62.25 o 
  -4  10   6    16512.84    16424.84    540.02 o 
  -3  10   6     6322.17     7278.73    287.16 o 
  -2  10   6     5632.97     6889.21    289.00 o 
  -1  10   6     5234.18     6417.58    274.98 o 
   0  10   6     1055.97     1428.55    173.30 o 
   1  10   6      726.04      945.68    146.01 o 
   2  10   6       80.23      107.87     24.23 o 
   3  10   6     1528.20     1538.05    114.41 o 
   4  10   6     3175.13     3076.44    176.90 o 
   5  10   6     1312.20     1375.00    160.15 o 
   6  10   6      843.78      854.59     59.37 o 
 -11  11   6       32.54       33.01     10.12 o 
 -10  11   6        0.54        5.45      8.68 o 
  -9  11   6      427.90      430.88     33.24 o 
  -8  11   6     2319.12     2077.26     80.39 o 
  -7  11   6      719.16      729.86     40.73 o 
  -6  11   6      311.25      285.55     52.78 o 
  -5  11   6     1525.82     1402.54    167.59 o 
  -4  11   6      108.88       72.20     26.26 o 
  -3  11   6     2131.08     2906.56    280.06 o 
  -2  11   6      899.41     1173.55    102.19 o 
  -1  11   6       17.51       19.23     12.95 o 
   0  11   6       25.93       42.34     32.46 o 
   1  11   6      780.63     1151.20    161.89 o 
   2  11   6      539.51      477.27     53.85 o 
   3  11   6       57.28       62.41     13.83 o 
   4  11   6       25.85       43.09     18.67 o 
   5  11   6       38.30       45.83     16.27 o 
   6  11   6       41.66       41.79     11.04 o 
 -11  12   6      669.92      658.68     44.51 o 
 -10  12   6     1008.89     1063.19     65.45 o 
  -9  12   6     1664.71     1650.31     70.73 o 
  -8  12   6     2860.07     2766.68     97.13 o 
  -7  12   6      355.89      385.59     29.12 o 
  -6  12   6      730.28      747.39     55.32 o 
  -5  12   6     4654.85     4470.55    323.53 o 
  -4  12   6      183.95      211.01     42.35 o 
  -3  12   6     2450.75     2516.98    230.58 o 
  -2  12   6      952.23     1085.10    100.01 o 
  -1  12   6      794.60      951.17     92.97 o 
   0  12   6      610.95      782.61    127.68 o 
   1  12   6      869.14      778.91     66.16 o 
   2  12   6      350.70      303.53     42.17 o 
   3  12   6      358.43      313.29     32.29 o 
   4  12   6     1558.26     1596.29    244.50 o 
   5  12   6      462.42      450.63     38.36 o 
   6  12   6      530.07      511.91     33.91 o 
 -11  13   6      149.53      165.21     30.84 o 
 -10  13   6       26.90       23.01     20.94 o 
  -9  13   6     4323.14     4266.27    131.75 o 
  -8  13   6     5546.90     5350.70    154.86 o 
  -7  13   6     5968.37     5566.99    302.91 o 
  -6  13   6    11077.63    10317.82    345.69 o 
  -5  13   6    14620.56    14074.75   1296.92 o 
  -4  13   6     1927.84     2095.56    364.43 o 
  -3  13   6      202.77      393.55     91.55 o 
  -2  13   6     1678.24     1913.78    198.30 o 
  -1  13   6     6495.78     8410.90    343.77 o 
   0  13   6     9046.86    11567.56    379.10 o 
   1  13   6     1827.33     2183.35    137.40 o 
   2  13   6     4680.00     4538.08    763.32 o 
   3  13   6     2622.84     2553.98    254.16 o 
   4  13   6      916.31      802.80     67.04 o 
   5  13   6      112.23       98.99     17.11 o 
   6  13   6      831.20      762.78     64.22 o 
 -11  14   6     2118.09     2159.76    128.26 o 
 -10  14   6     3490.05     3684.34    202.37 o 
  -9  14   6     2876.59     2875.71    123.64 o 
  -8  14   6     2876.35     2737.73    138.22 o 
  -7  14   6       42.69       71.42     17.60 o 
  -6  14   6       71.92      101.32     18.29 o 
  -5  14   6     4270.83     4251.03    178.39 o 
  -4  14   6    14491.60    16813.90    843.77 o 
  -3  14   6    19586.93    25527.83   1151.48 o 
  -2  14   6    14264.74    19194.41    909.15 o 
  -1  14   6     6944.84     9089.57    365.60 o 
   0  14   6      342.62      457.43     47.69 o 
   1  14   6      194.99      292.44     44.95 o 
   2  14   6     1166.34     1368.12     76.25 o 
   3  14   6     4677.18     5459.18    348.22 o 
   4  14   6     5733.53     5586.90    468.33 o 
   5  14   6      713.64      755.02    161.04 o 
 -11  15   6       50.52       73.75     20.26 o 
 -10  15   6       30.41       23.84     16.39 o 
  -9  15   6       87.17       82.84     29.56 o 
  -8  15   6     2248.63     2186.46    103.12 o 
  -7  15   6      306.40      286.03     31.52 o 
  -6  15   6      466.99      431.25     28.73 o 
  -5  15   6     3096.73     3061.56    139.45 o 
  -4  15   6      259.74      285.99     81.26 o 
  -3  15   6      584.05      967.44    149.37 o 
  -2  15   6       89.38       97.05     28.68 o 
  -1  15   6     1953.05     2135.76    114.08 o 
   0  15   6     8511.11    10092.94    432.30 o 
   1  15   6     8191.56     9487.03    410.52 o 
   2  15   6     3299.53     3541.61    141.51 o 
   3  15   6      135.58      148.99     26.09 o 
   4  15   6      113.16      107.88     19.94 o 
   5  15   6      567.15      578.75     61.82 o 
 -11  16   6       17.12       21.03     10.70 o 
 -10  16   6      153.73      148.45     29.73 o 
  -9  16   6      451.83      445.60     40.31 o 
  -8  16   6      125.61       89.67     17.88 o 
  -7  16   6      196.45      220.61     26.82 o 
  -6  16   6      349.32      333.87     32.83 o 
  -5  16   6      404.68      418.90     36.27 o 
  -4  16   6      524.84      543.23     31.57 o 
  -3  16   6      249.81      275.58     35.61 o 
  -2  16   6      720.67     1031.21     73.86 o 
  -1  16   6      152.57      206.63     32.51 o 
   0  16   6      265.33      354.15     49.53 o 
   1  16   6      160.55      170.59     36.73 o 
   2  16   6       16.82       27.26     13.49 o 
   3  16   6        8.25       24.03     15.53 o 
   4  16   6      242.97      240.49     27.50 o 
   5  16   6      343.03      289.54     38.94 o 
 -11  17   6      135.15      121.35     21.01 o 
 -10  17   6       27.73       40.92     15.34 o 
  -9  17   6      264.79      268.35     30.53 o 
  -8  17   6      909.70      873.76     58.62 o 
  -7  17   6     2888.40     2773.83    117.96 o 
  -6  17   6     4993.83     4473.10    161.80 o 
  -5  17   6     3289.19     3152.36    125.20 o 
  -4  17   6     2656.80     2743.87     90.92 o 
  -3  17   6      100.93      105.96     16.56 o 
  -2  17   6      572.49      559.35     61.29 o 
  -1  17   6     6723.80     8200.63    364.57 o 
   0  17   6     4599.60     5418.21    264.71 o 
   1  17   6     7219.07     8238.17    367.44 o 
   2  17   6     6226.12     6915.31    230.29 o 
   3  17   6     1768.51     1736.54    125.34 o 
   4  17   6       73.58       82.46     20.61 o 
   5  17   6        6.81       -0.66      8.42 o 
 -10  18   6     2953.30     3089.19    161.46 o 
  -9  18   6     2008.57     2019.25    105.45 o 
  -8  18   6     1892.61     1816.71     89.80 o 
  -7  18   6      809.62      728.33     51.95 o 
  -6  18   6      776.99      789.02     53.82 o 
  -5  18   6     4481.46     4478.48    163.24 o 
  -4  18   6     7165.07     7303.09    191.08 o 
  -3  18   6    11987.75    12771.90    371.77 o 
  -2  18   6    10051.00    11043.47    468.41 o 
  -1  18   6     3396.93     3770.31    204.67 o 
   0  18   6     2736.17     3169.25    181.69 o 
   1  18   6      323.92      320.82     47.54 o 
   2  18   6     1109.54     1102.73     66.42 o 
   3  18   6     8689.48     8941.48    396.02 o 
   4  18   6     3317.00     3248.55    168.66 o 
 -10  19   6        3.12       13.97     10.60 o 
  -9  19   6     1185.18     1087.20     61.32 o 
  -8  19   6     5856.72     5587.54    288.78 o 
  -7  19   6     3819.72     3727.78    143.17 o 
  -6  19   6     4900.37     4831.79    174.60 o 
  -5  19   6     2738.33     2831.91    120.00 o 
  -4  19   6      830.09      837.37     56.32 o 
  -3  19   6       35.10       54.37     14.61 o 
  -2  19   6       78.09      110.69     26.15 o 
  -1  19   6     4442.96     5048.97    254.05 o 
   0  19   6     2538.60     2848.35    170.40 o 
   1  19   6     3076.70     3309.50    185.20 o 
   2  19   6     2365.89     2630.86    112.72 o 
   3  19   6      765.65      778.85     75.46 o 
   4  19   6      184.00      215.18     32.28 o 
 -10  20   6      105.64      103.46     19.61 o 
  -9  20   6      196.35      205.55     23.51 o 
  -8  20   6       17.27       18.92     16.98 o 
  -7  20   6      264.86      222.88     45.42 o 
  -6  20   6      614.47      600.80     47.45 o 
  -5  20   6      146.70      124.65     21.55 o 
  -4  20   6      264.87      295.81     32.35 o 
  -3  20   6      419.09      354.45     28.53 o 
  -2  20   6      979.27     1089.34     93.81 o 
  -1  20   6     2054.31     2280.10    147.58 o 
   0  20   6        3.48        4.70     12.10 o 
   1  20   6        1.09       11.28     12.14 o 
   2  20   6       59.06       48.87     14.77 o 
   3  20   6      278.14      295.55     43.92 o 
   4  20   6      315.74      336.22     39.50 o 
  -9  21   6       79.02       78.41     14.28 o 
  -8  21   6      530.20      410.74     34.98 o 
  -7  21   6     1850.16     1759.99    134.30 o 
  -6  21   6      449.40      483.93     41.96 o 
  -5  21   6     3054.39     2959.63    126.06 o 
  -4  21   6      143.83      183.49     26.54 o 
  -3  21   6        1.87       31.03     14.61 o 
  -2  21   6     1088.76     1157.72     96.49 o 
  -1  21   6     2661.49     2947.13    174.77 o 
   0  21   6      515.01      605.51     66.68 o 
   1  21   6      831.30      882.79     58.73 o 
   2  21   6      863.83      936.60     56.46 o 
   3  21   6      446.56      449.05     51.53 o 
   4  21   6       77.41       61.91     16.59 o 
  -9  22   6     1951.70     1897.98     76.08 o 
  -8  22   6     1624.08     1615.94    117.92 o 
  -7  22   6     2434.52     2305.19    156.22 o 
  -6  22   6       17.74       19.80     21.51 o 
  -5  22   6     3405.93     3222.86    133.35 o 
  -4  22   6     4208.38     4193.50    159.90 o 
  -3  22   6     3942.44     4204.43    157.87 o 
  -2  22   6     1791.17     1883.69     92.21 o 
  -1  22   6     9053.57    10289.61    444.64 o 
   0  22   6     1771.45     1869.43    126.69 o 
   1  22   6      223.36      235.23     27.46 o 
   2  22   6      632.32      610.36     42.57 o 
   3  22   6     2123.24     2006.53    120.36 o 
  -9  23   6     1064.21     1027.17     72.70 o 
  -8  23   6     2833.47     2725.64    159.43 o 
  -7  23   6     4012.14     3802.82    213.10 o 
  -6  23   6     3002.67     3107.92    191.27 o 
  -5  23   6     2494.08     2483.39    110.87 o 
  -4  23   6     1803.24     1936.50     94.22 o 
  -3  23   6     2347.95     2341.96    105.57 o 
  -2  23   6     1479.72     1761.23    124.50 o 
  -1  23   6     3868.83     4222.01    156.62 o 
   0  23   6     2750.30     2748.17    220.31 o 
   1  23   6     4249.12     4158.63    169.69 o 
   2  23   6     3166.63     3088.55    170.00 o 
   3  23   6     1251.96     1168.81     80.96 o 
  -8  24   6      588.97      583.93     59.57 o 
  -7  24   6       86.20      102.75     27.31 o 
  -6  24   6      535.29      518.22     65.41 o 
  -5  24   6      800.10      756.66     53.39 o 
  -4  24   6      911.12      894.26     58.89 o 
  -3  24   6      868.69      907.86     83.40 o 
  -2  24   6     2032.41     1996.46    132.79 o 
  -1  24   6     1397.43     1500.01    109.76 o 
   0  24   6      423.43      376.89     35.27 o 
   1  24   6       79.08       78.39     15.88 o 
   2  24   6      306.08      306.05     26.28 o 
   3  24   6      164.02      167.14     25.36 o 
  -8  25   6        8.69       25.25     14.70 o 
  -7  25   6      202.60      186.37     34.11 o 
  -6  25   6      125.36      117.69     29.83 o 
  -5  25   6      485.83      438.26     38.31 o 
  -4  25   6      744.91      826.57     55.14 o 
  -3  25   6      930.59      933.85     82.18 o 
  -2  25   6     1170.58     1177.51     94.10 o 
  -1  25   6      362.66      365.38     49.74 o 
   0  25   6      337.28      351.36     35.66 o 
   1  25   6       33.98       21.31     18.14 o 
   2  25   6        9.34       17.93      6.21 o 
  -7  26   6      133.37      106.26     25.19 o 
  -6  26   6       30.08       30.03     16.97 o 
  -5  26   6     1139.23      980.80     87.43 o 
  -4  26   6     4163.25     4184.81    151.20 o 
  -3  26   6     2914.88     3028.22    167.69 o 
  -2  26   6     1154.87     1146.93     89.40 o 
  -1  26   6     2171.62     1984.87    172.78 o 
   0  26   6      276.02      269.83     20.91 o 
   1  26   6      116.54      101.94     16.68 o 
   2  26   6      854.78      696.65     54.66 o 
  -7  27   6     2628.85     2544.44    138.78 o 
  -6  27   6     3586.49     3694.59    191.51 o 
  -5  27   6     1933.44     1759.49    118.81 o 
  -4  27   6      514.01      516.04     39.05 o 
  -3  27   6       84.91       82.05     20.85 o 
  -2  27   6      203.82      210.53     33.55 o 
  -1  27   6     1570.80     1442.01    168.66 o 
   0  27   6     3259.67     2925.21     99.52 o 
   1  27   6     3268.29     2815.77    174.03 o 
  -6  28   6      124.75      125.06     24.66 o 
  -5  28   6      441.18      341.79     43.71 o 
  -4  28   6      965.96      908.22     73.90 o 
  -3  28   6     1463.35     1396.32     92.19 o 
  -2  28   6     1773.07     1708.44    103.90 o 
  -1  28   6     1297.13     1218.70     57.11 o 
   0  28   6      496.24      479.93     51.04 o 
  -5  29   6      443.15      425.22     44.22 o 
  -4  29   6      149.56      109.44     21.37 o 
  -3  29   6        0.48      -11.48     11.48 o 
  -2  29   6        2.36       -3.48      5.29 o 
  -1  29   6       51.06       49.66      9.28 o 
  -3  30   6     1169.89     1138.32     72.23 o 
  -2  30   6      564.89      573.04     46.37 o 
 -13   1   7      554.41      559.58     34.69 o 
 -12   1   7      269.20      243.03     27.31 o 
 -11   1   7        8.66       27.91      9.43 o 
 -10   1   7      345.66      386.26     37.37 o 
  -9   1   7      854.15      856.40     45.75 o 
  -8   1   7     1878.59     1859.21     62.26 o 
  -7   1   7     4192.95     4455.05    227.45 o 
  -6   1   7     4717.01     4752.82    220.16 o 
  -5   1   7    11750.02    11944.33    399.23 o 
  -4   1   7     2804.81     2990.03    140.68 o 
  -3   1   7      216.87      218.50     40.77 o 
  -2   1   7     9012.73     9272.92    351.44 o 
  -1   1   7      722.87      585.61     73.14 o 
   0   1   7     5523.25     6964.32    309.73 o 
   1   1   7     5282.19     6677.19    301.39 o 
   2   1   7     1213.55     1324.64    123.13 o 
   3   1   7     1433.90     1570.61     66.60 o 
   4   1   7        1.02       -2.15      9.66 o 
   5   1   7      658.40      638.47     47.47 o 
   6   1   7      549.94      476.88     26.91 o 
 -13   2   7      434.62      460.01     44.60 o 
 -12   2   7     2216.19     2186.45     95.94 o 
 -11   2   7     5812.89     5668.92    198.24 o 
 -10   2   7     5315.90     5442.08    158.00 o 
  -9   2   7     4252.00     4291.53    174.97 o 
  -8   2   7     2334.92     2367.63    120.67 o 
  -7   2   7     1781.89     2062.22    144.72 o 
  -6   2   7      349.39      349.25     50.71 o 
  -5   2   7     8586.94     8416.59    308.04 o 
  -4   2   7    31979.66    32200.19    891.02 o 
  -3   2   7    37961.98    36215.92    997.24 o 
  -2   2   7     8289.37     7774.62    309.86 o 
  -1   2   7     8700.08     9351.80    368.61 o 
   0   2   7      492.53      784.49    196.24 o 
   1   2   7     1100.12     1437.25    121.52 o 
   2   2   7     6929.61     7035.49    240.87 o 
   3   2   7     3478.96     3600.84    145.12 o 
   4   2   7     4952.92     5231.28    230.12 o 
   5   2   7     2741.96     2959.97    157.23 o 
   6   2   7     1364.33     1367.50     55.07 o 
 -13   3   7      832.43      936.24     67.56 o 
 -12   3   7      782.35      722.04     48.48 o 
 -11   3   7       81.38       79.28     18.57 o 
 -10   3   7      475.84      454.26     34.10 o 
  -9   3   7     3415.68     3547.09    119.72 o 
  -8   3   7     3176.48     3304.38     97.83 o 
  -7   3   7    16546.09    17867.85    840.42 o 
  -6   3   7    32003.38    31987.98   1311.98 o 
  -5   3   7     7851.33     7829.23    409.43 o 
  -4   3   7      945.02      899.25     96.84 o 
  -3   3   7      168.70      153.02     24.42 o 
  -2   3   7    12934.99    13156.84    584.94 o 
  -1   3   7     2668.06     3073.14    182.58 o 
   0   3   7    15737.18    20913.14   1152.83 o 
   1   3   7     8091.28    10910.44    604.77 o 
   2   3   7     4005.88     4454.88    188.89 o 
   3   3   7     2797.09     2876.38    103.34 o 
   4   3   7      430.19      431.78     27.62 o 
   5   3   7      106.09      121.21     15.75 o 
   6   3   7     1600.67     1594.11     67.75 o 
 -13   4   7       65.87       88.30     18.36 o 
 -12   4   7      289.07      275.33     31.83 o 
 -11   4   7      519.32      508.78     43.33 o 
 -10   4   7       67.47       69.18     18.41 o 
  -9   4   7      105.67      108.22     13.31 o 
  -8   4   7      600.20      640.33     30.32 o 
  -7   4   7     1467.37     1491.97    171.42 o 
  -6   4   7     4529.42     4837.35    316.21 o 
  -5   4   7     2743.14     2749.95    204.71 o 
  -4   4   7     2189.33     2158.97    118.00 o 
  -3   4   7     1589.00     1393.71     73.87 o 
  -2   4   7     6539.32     6592.70    277.95 o 
  -1   4   7      855.44     1072.69    101.54 o 
   0   4   7     1342.21     1609.68    129.47 o 
   1   4   7       33.36       68.37     22.38 o 
   2   4   7     1159.57     1277.99     50.11 o 
   3   4   7       97.12      118.19     14.18 o 
   4   4   7      319.76      367.42     24.77 o 
   5   4   7     1009.01     1073.94     48.54 o 
   6   4   7      312.36      307.42     25.66 o 
 -12   5   7      240.55      228.54     25.14 o 
 -11   5   7      465.66      475.25     33.49 o 
 -10   5   7      104.08      116.15     16.65 o 
  -9   5   7      122.86      127.03     16.03 o 
  -8   5   7     1133.15     1175.84     43.21 o 
  -7   5   7     4751.32     4822.45    341.04 o 
  -6   5   7      729.37      732.99    108.74 o 
  -5   5   7      167.66      205.23     35.29 o 
  -4   5   7       20.90       37.63     12.59 o 
  -3   5   7       40.31       66.07     17.79 o 
  -2   5   7      584.70      702.78    112.57 o 
  -1   5   7     3423.03     4279.69    551.37 o 
   0   5   7     1015.12     1291.11    114.05 o 
   1   5   7     1359.95     1622.45    237.46 o 
   2   5   7      266.20      290.86     21.91 o 
   3   5   7      566.79      576.98     32.53 o 
   4   5   7       16.78       44.67     23.97 o 
   5   5   7      987.89     1030.50     61.62 o 
   6   5   7       55.64       46.43     10.20 o 
 -12   6   7     1589.65     1474.68    252.66 o 
 -11   6   7     3481.11     3506.31    111.84 o 
 -10   6   7     2734.15     2782.26     97.43 o 
  -9   6   7     4025.34     4126.33    108.68 o 
  -8   6   7      525.88      551.42     35.35 o 
  -7   6   7     2098.14     2000.42    204.27 o 
  -6   6   7     3641.71     3419.17    261.33 o 
  -5   6   7     7234.74     6507.45    264.45 o 
  -4   6   7     8959.75     8491.87    254.15 o 
  -3   6   7     9419.40     8881.99    331.05 o 
  -2   6   7     6798.50     7397.74    444.73 o 
  -1   6   7    11739.48    14171.36   1788.32 o 
   0   6   7      720.68     1045.42    150.52 o 
   1   6   7     2366.71     2498.12    109.22 o 
   2   6   7     2734.10     2724.33     95.38 o 
   3   6   7     2104.27     2292.94    109.35 o 
   4   6   7     4386.90     4826.10    178.84 o 
   5   6   7     1652.37     1767.40    141.12 o 
   6   6   7      892.59      880.71     45.99 o 
 -12   7   7      953.59      996.66     81.95 o 
 -11   7   7       11.37       26.35      8.22 o 
 -10   7   7      366.28      394.57     30.45 o 
  -9   7   7     2746.34     2805.73     99.81 o 
  -8   7   7     4381.10     4358.86    134.22 o 
  -7   7   7     5159.71     4593.29    337.03 o 
  -6   7   7    11265.47    10491.54    391.42 o 
  -5   7   7     7125.65     6978.81    228.85 o 
  -4   7   7     4189.87     4059.47    157.41 o 
  -3   7   7      131.56      173.14     36.05 o 
  -2   7   7     4104.29     4216.33    203.34 o 
  -1   7   7     7870.50     9304.49   1136.39 o 
   0   7   7    13695.19    19428.28    928.43 o 
   1   7   7     4745.06     5544.17    364.80 o 
   2   7   7     4302.86     4798.77    467.75 o 
   3   7   7     5272.73     5712.03    230.10 o 
   4   7   7       94.39      104.36     20.05 o 
   5   7   7      443.40      426.27     51.53 o 
   6   7   7     1682.16     1630.04     91.58 o 
 -12   8   7     1099.60     1159.31     87.43 o 
 -11   8   7     1253.41     1352.26     76.35 o 
 -10   8   7     1631.06     1757.61    104.65 o 
  -9   8   7     3077.69     3122.16    107.40 o 
  -8   8   7      189.73      178.97     19.97 o 
  -7   8   7      295.87      333.75     83.13 o 
  -6   8   7       98.60       77.32     28.36 o 
  -5   8   7      721.07      564.28     67.82 o 
  -4   8   7     7032.66     6650.18    222.24 o 
  -3   8   7     7564.16     7910.03    280.78 o 
  -2   8   7     5630.80     6287.42    280.61 o 
  -1   8   7      991.16     1447.67    176.69 o 
   0   8   7       21.28        7.48     29.48 o 
   1   8   7       18.30       42.36     22.13 o 
   2   8   7     2463.87     2598.88    237.74 o 
   3   8   7     1166.70     1320.97     78.64 o 
   4   8   7     2411.40     2628.32    121.07 o 
   5   8   7     1383.07     1448.19     73.83 o 
 -12   9   7        1.75       11.88      8.51 o 
 -11   9   7        1.93        8.26      8.55 o 
 -10   9   7        2.13        4.53      7.79 o 
  -9   9   7     3363.95     3370.78    113.36 o 
  -8   9   7        8.58       20.44      7.72 o 
  -7   9   7      222.85      224.40     20.49 o 
  -6   9   7       58.89       33.26     16.58 o 
  -5   9   7      790.64      818.52     84.32 o 
  -4   9   7     1281.24     1422.29    104.91 o 
  -3   9   7     1968.50     2143.52    108.61 o 
  -2   9   7        4.44       23.94     17.49 o 
  -1   9   7      548.70      786.95    128.56 o 
   0   9   7      182.27      231.68     69.35 o 
   1   9   7      168.36      225.34     43.51 o 
   2   9   7       72.18       75.40     16.87 o 
   3   9   7       61.90       42.36     14.06 o 
   4   9   7        1.27        7.40     22.26 o 
   5   9   7     1064.55     1076.30     60.37 o 
 -12  10   7      600.51      746.35     63.79 o 
 -11  10   7     1821.14     1896.30     91.25 o 
 -10  10   7     1273.33     1324.15     62.33 o 
  -9  10   7     1495.47     1523.97     68.78 o 
  -8  10   7     4815.60     4823.48    143.02 o 
  -7  10   7      529.42      517.46     36.80 o 
  -6  10   7      154.69      114.69     35.05 o 
  -5  10   7      823.04      699.76     79.34 o 
  -4  10   7      695.87      600.04    104.70 o 
  -3  10   7     5469.40     5529.31    336.42 o 
  -2  10   7     9508.28    12296.56    943.75 o 
  -1  10   7     3204.18     4293.38    333.22 o 
   0  10   7     2311.68     3112.17    278.26 o 
   1  10   7      163.99      156.31     34.59 o 
   2  10   7     1576.37     1630.48     90.23 o 
   3  10   7     1818.77     1874.04    300.16 o 
   4  10   7     1317.89     1325.20     88.09 o 
   5  10   7      791.44      844.84     69.60 o 
 -12  11   7     1478.21     1688.99    101.32 o 
 -11  11   7       11.01       19.90     10.39 o 
 -10  11   7      507.48      528.55     37.53 o 
  -9  11   7     9257.50     9324.89    242.19 o 
  -8  11   7     8726.23     8376.15    219.08 o 
  -7  11   7     5830.96     5894.12    161.57 o 
  -6  11   7     7090.29     6071.26    288.60 o 
  -5  11   7     5625.76     5544.16    264.24 o 
  -4  11   7     1589.19     1578.30    182.91 o 
  -3  11   7      735.28      670.54     92.47 o 
  -2  11   7     5064.48     6138.78    317.73 o 
  -1  11   7     5111.95     7093.88    450.06 o 
   0  11   7    10866.91    13202.74   1681.19 o 
   1  11   7     4372.45     4453.12    586.78 o 
   2  11   7     3042.11     3407.01    137.17 o 
   3  11   7      919.30      809.00     71.93 o 
   4  11   7       10.68       27.73     12.42 o 
   5  11   7      974.11      977.53     54.23 o 
 -11  12   7     1723.54     1918.38     88.41 o 
 -10  12   7     2080.49     2185.58     83.82 o 
  -9  12   7     6799.55     6982.86    192.46 o 
  -8  12   7     3733.45     3644.34    118.03 o 
  -7  12   7      148.73      179.06     19.99 o 
  -6  12   7     1599.38     1482.88    122.19 o 
  -5  12   7     5992.88     5630.04    457.14 o 
  -4  12   7     5495.62     5420.49    474.69 o 
  -3  12   7     3748.42     3870.74    327.01 o 
  -2  12   7     6003.80     7614.34    321.85 o 
  -1  12   7     3537.40     5005.88    360.23 o 
   0  12   7      665.80      847.19     74.90 o 
   1  12   7      242.55      260.59     36.22 o 
   2  12   7     2587.30     2916.89     99.52 o 
   3  12   7     3647.87     3686.78    209.13 o 
   4  12   7     1745.85     1895.75    179.70 o 
   5  12   7      903.32      952.32    116.09 o 
 -11  13   7       14.48        7.19     23.62 o 
 -10  13   7        6.00       14.23      8.70 o 
  -9  13   7       95.77      111.69     17.33 o 
  -8  13   7     1934.37     1834.45     75.52 o 
  -7  13   7      778.61      728.62     42.12 o 
  -6  13   7     2145.27     2255.02    101.13 o 
  -5  13   7     2849.93     3036.54    165.88 o 
  -4  13   7      318.56      322.71     72.90 o 
  -3  13   7      118.00      216.78     67.04 o 
  -2  13   7       77.10       76.46     23.95 o 
  -1  13   7     5145.67     6267.08    275.86 o 
   0  13   7     5883.60     6902.78    318.49 o 
   1  13   7       84.23       72.49     15.94 o 
   2  13   7       43.36       45.37     11.37 o 
   3  13   7      146.39      150.45     19.02 o 
   4  13   7       17.00       27.51     10.90 o 
   5  13   7      541.07      523.77     41.03 o 
 -11  14   7      801.98      798.88     70.95 o 
 -10  14   7     1042.81      986.95     61.96 o 
  -9  14   7      112.86      111.27     16.83 o 
  -8  14   7      646.14      669.92     42.33 o 
  -7  14   7      329.86      313.32     33.57 o 
  -6  14   7     1103.95     1145.60     97.28 o 
  -5  14   7     2267.51     2466.49     99.64 o 
  -4  14   7     1901.56     2020.22    316.82 o 
  -3  14   7      679.02      707.97     51.20 o 
  -2  14   7      837.61     1018.25     72.97 o 
  -1  14   7     1137.17     1292.59     85.52 o 
   0  14   7      186.29      251.98     43.21 o 
   1  14   7       46.43       38.14     15.69 o 
   2  14   7     1117.37     1278.56     58.87 o 
   3  14   7      571.04      537.57     37.54 o 
   4  14   7      586.18      500.96     50.44 o 
 -11  15   7       56.55       54.56     17.89 o 
 -10  15   7       20.61       37.03     13.01 o 
  -9  15   7     1209.42     1212.39     93.05 o 
  -8  15   7     5207.00     4836.80    177.00 o 
  -7  15   7     5713.31     5445.62    279.36 o 
  -6  15   7     5727.02     5557.90    278.55 o 
  -5  15   7     4564.01     4336.45    182.97 o 
  -4  15   7     1719.70     1894.64     86.36 o 
  -3  15   7        7.77       16.12     12.83 o 
  -2  15   7     2294.88     2628.07    131.05 o 
  -1  15   7     4373.35     5097.55    252.72 o 
   0  15   7    16276.23    19105.86    757.21 o 
   1  15   7    14071.59    16525.26    662.37 o 
   2  15   7     2281.78     2547.11    110.59 o 
   3  15   7      210.68      246.72     35.71 o 
   4  15   7       14.39       26.53     16.80 o 
 -11  16   7     1962.32     2012.51    117.09 o 
 -10  16   7     2318.42     2320.51    114.86 o 
  -9  16   7     1661.67     1638.52     84.80 o 
  -8  16   7      718.27      754.83     54.68 o 
  -7  16   7       23.19       27.00     18.35 o 
  -6  16   7     1222.02     1176.66     65.68 o 
  -5  16   7     9273.71     9245.58    228.01 o 
  -4  16   7    14696.64    15775.91    444.01 o 
  -3  16   7    16904.61    19304.56    756.15 o 
  -2  16   7    12242.53    13999.32    571.14 o 
  -1  16   7     4436.93     5039.96    251.07 o 
   0  16   7      492.40      563.37     63.89 o 
   1  16   7      120.62      156.06     33.64 o 
   2  16   7     4035.40     4295.45    157.56 o 
   3  16   7     2537.33     2526.50    147.79 o 
   4  16   7     2981.75     2632.71    132.53 o 
 -11  17   7       19.36        9.45      8.14 o 
 -10  17   7      185.07      185.11     22.53 o 
  -9  17   7     2271.29     2277.15    198.42 o 
  -8  17   7     2049.75     2051.35     98.05 o 
  -7  17   7     2137.95     1887.47    141.13 o 
  -6  17   7     4766.08     4828.91    171.39 o 
  -5  17   7     2349.92     2557.56     87.38 o 
  -4  17   7      294.25      345.40     33.55 o 
  -3  17   7      103.28       77.21     24.50 o 
  -2  17   7     1638.16     2018.63    133.09 o 
  -1  17   7     5339.84     6031.24    203.24 o 
   0  17   7     7451.35     8784.27    389.74 o 
   1  17   7      990.69     1179.24     94.42 o 
   2  17   7      512.66      589.61     44.84 o 
   3  17   7      174.87      157.38     30.88 o 
   4  17   7       95.79       63.77     14.67 o 
 -11  18   7       27.03       46.48     13.65 o 
 -10  18   7        0.44        3.24     12.88 o 
  -9  18   7      612.78      658.48     47.29 o 
  -8  18   7      212.49      199.32     26.54 o 
  -7  18   7       18.48       48.35     26.85 o 
  -6  18   7        0.34        9.19      8.29 o 
  -5  18   7      466.61      452.48     39.53 o 
  -4  18   7      159.52      148.95     18.12 o 
  -3  18   7       11.78       44.48     19.12 o 
  -2  18   7        0.98      -20.15     21.77 o 
  -1  18   7       15.32       13.87     10.12 o 
   0  18   7       35.49       34.53     13.60 o 
   1  18   7       63.40      105.04     27.94 o 
   2  18   7        0.02      -11.97     11.97 o 
   3  18   7      111.79       61.43     17.98 o 
   4  18   7       44.61       32.51     10.74 o 
 -10  19   7      177.58      175.89     20.26 o 
  -9  19   7      829.25      818.89     75.22 o 
  -8  19   7     2430.31     2261.72    100.46 o 
  -7  19   7     2210.05     2014.18    148.75 o 
  -6  19   7     1709.91     1702.38     85.76 o 
  -5  19   7     1919.50     2014.83    107.67 o 
  -4  19   7     1232.45     1372.54     60.60 o 
  -3  19   7      407.47      468.87     56.38 o 
  -2  19   7      178.25      195.01     37.82 o 
  -1  19   7     5116.86     5824.84    284.55 o 
   0  19   7     2274.29     2629.55    159.20 o 
   1  19   7     1654.68     1840.94     90.88 o 
   2  19   7      487.41      508.56     39.08 o 
   3  19   7       31.00       43.26     17.14 o 
 -10  20   7     2866.75     2843.21    101.01 o 
  -9  20   7     3661.24     3625.87    131.27 o 
  -8  20   7     1780.00     1821.30    134.92 o 
  -7  20   7        2.61       31.47     24.89 o 
  -6  20   7      704.87      703.04     51.60 o 
  -5  20   7     4833.67     4915.70    177.29 o 
  -4  20   7     8391.25     9035.96    229.77 o 
  -3  20   7     9003.37     9862.52    430.07 o 
  -2  20   7     5658.87     6244.58    299.65 o 
  -1  20   7     1416.07     1498.92    112.00 o 
   0  20   7      607.38      679.54     69.84 o 
   1  20   7     1173.23     1140.30     66.29 o 
   2  20   7     2903.06     2822.36    110.20 o 
   3  20   7     2714.27     2684.74    142.42 o 
  -9  21   7     1161.53     1121.11     75.90 o 
  -8  21   7     2091.78     1932.64    136.97 o 
  -7  21   7     4031.78     3795.94    220.90 o 
  -6  21   7     4849.28     4634.45    169.33 o 
  -5  21   7     2005.20     2118.88    100.05 o 
  -4  21   7     2165.34     2070.88    124.86 o 
  -3  21   7      148.98      197.69     27.36 o 
  -2  21   7      161.81      213.40     37.21 o 
  -1  21   7     3343.12     3894.95    209.59 o 
   0  21   7     6563.33     7151.37    325.05 o 
   1  21   7     3401.93     3552.47    135.62 o 
   2  21   7      966.60     1043.02     84.45 o 
   3  21   7      182.26      176.60     27.70 o 
  -9  22   7       91.28       98.14     23.17 o 
  -8  22   7       22.34       30.20     14.55 o 
  -7  22   7        2.78        3.29     12.77 o 
  -6  22   7      356.96      326.79     34.30 o 
  -5  22   7      346.54      344.57     34.97 o 
  -4  22   7      677.41      724.17     52.22 o 
  -3  22   7      759.91      833.98     55.75 o 
  -2  22   7      715.84      693.10     73.10 o 
  -1  22   7      123.45      137.24     31.59 o 
   0  22   7      402.35      434.94     39.80 o 
   1  22   7        8.57       21.86      9.95 o 
   2  22   7      490.38      501.01     53.53 o 
   3  22   7      389.14      339.52     36.06 o 
  -9  23   7       83.88       82.73     19.44 o 
  -8  23   7      598.99      651.92     67.78 o 
  -7  23   7      497.26      438.86     59.48 o 
  -6  23   7      176.72      130.41     20.34 o 
  -5  23   7      396.05      397.38     38.20 o 
  -4  23   7      223.75      218.87     30.71 o 
  -3  23   7      269.61      233.09     39.99 o 
  -2  23   7       96.81       86.15     17.41 o 
  -1  23   7     2401.90     2352.74    143.32 o 
   0  23   7      337.40      300.87     30.82 o 
   1  23   7      129.03      117.04     17.06 o 
   2  23   7      290.95      270.23     35.26 o 
  -8  24   7      325.66      334.56     46.10 o 
  -7  24   7       27.39       16.76     14.54 o 
  -6  24   7       72.91       48.67     19.12 o 
  -5  24   7     2168.95     2086.03     95.19 o 
  -4  24   7     1451.83     1469.65     75.98 o 
  -3  24   7     2270.30     2433.82    147.27 o 
  -2  24   7     1867.34     2017.88    130.53 o 
  -1  24   7     2606.71     2591.84    145.91 o 
   0  24   7      263.11      218.60     19.72 o 
   1  24   7      175.78      184.03     21.08 o 
   2  24   7     1413.32     1259.52     80.99 o 
  -8  25   7     1842.56     1804.21    112.45 o 
  -7  25   7     3074.78     3153.96    176.05 o 
  -6  25   7     1073.90     1077.75     91.54 o 
  -5  25   7     1584.49     1503.74     75.33 o 
  -4  25   7     1124.92     1069.47     61.06 o 
  -3  25   7       21.71       61.05     20.54 o 
  -2  25   7     2115.97     2151.84    131.05 o 
  -1  25   7     3970.12     3920.58    317.52 o 
   0  25   7     4114.95     3789.34    175.61 o 
   1  25   7     3421.71     3235.80    111.29 o 
  -7  26   7       12.07       -3.94      9.32 o 
  -6  26   7      125.45      166.09     31.38 o 
  -5  26   7      897.46      818.34     50.07 o 
  -4  26   7     1929.58     1955.48    119.88 o 
  -3  26   7     2245.15     2251.12    132.73 o 
  -2  26   7      809.98      742.56     46.02 o 
  -1  26   7      750.53      708.09     65.64 o 
   0  26   7      100.37      100.15     11.43 o 
   1  26   7        8.03        7.07      7.38 o 
  -7  27   7      119.17      131.08     25.31 o 
  -6  27   7      130.33       78.37     19.82 o 
  -5  27   7      100.91      111.89     25.59 o 
  -4  27   7      101.25       66.65     17.48 o 
  -3  27   7       89.31      104.72     23.26 o 
  -2  27   7        2.06        7.70      9.01 o 
  -1  27   7      148.72      127.26     13.33 o 
   0  27   7        1.71        1.04     19.27 o 
  -6  28   7       68.11       95.36     20.61 o 
  -5  28   7     1306.56     1169.66     80.87 o 
  -4  28   7     2351.93     2253.64    120.57 o 
  -3  28   7      903.49      892.53     65.67 o 
  -2  28   7     1003.86      996.32     68.91 o 
  -1  28   7      695.66      636.15     34.19 o 
  -3  29   7       10.82        8.67      6.48 o 
  -2  29   7      521.15      545.26     43.63 o 
 -13   0   8     1091.27     1028.71     74.27 o 
 -12   0   8     3285.82     3464.69    187.57 o 
 -11   0   8     5897.29     5902.99    289.85 o 
 -10   0   8     5249.78     5535.14    275.32 o 
  -9   0   8     5083.97     5356.01    260.85 o 
  -8   0   8     1207.02     1382.49     85.29 o 
  -7   0   8     1242.23     1810.86    192.66 o 
  -6   0   8    23609.19    24418.06   1050.80 o 
  -5   0   8     6680.39     6919.42    380.33 o 
  -4   0   8    15798.24    15131.72    660.44 o 
  -3   0   8    12960.13    11518.36    600.17 o 
  -2   0   8     1885.90     1546.26    180.72 o 
  -1   0   8    20712.75    24097.38   1101.72 o 
   0   0   8     1628.92     1814.66    157.73 o 
   1   0   8     1178.79     1062.55     96.21 o 
   2   0   8     3991.91     4410.83    164.52 o 
   3   0   8     3534.23     3860.53    313.65 o 
   4   0   8     3038.84     3226.83    285.23 o 
   5   0   8     1171.48     1181.44     56.12 o 
 -13   1   8      729.64      737.05     42.85 o 
 -12   1   8      920.39      837.48     53.93 o 
 -11   1   8      205.46      193.14     26.83 o 
 -10   1   8     1914.55     1945.90     94.90 o 
  -9   1   8     3115.46     3269.38    128.16 o 
  -8   1   8    13338.75    14853.44    289.11 o 
  -7   1   8    15414.65    16487.56    564.05 o 
  -6   1   8      434.03      596.09     68.45 o 
  -5   1   8     1468.00     1465.43    101.76 o 
  -4   1   8      395.33      414.20     65.15 o 
  -3   1   8     2050.33     2077.44    141.24 o 
  -2   1   8    31295.13    33873.93   1224.61 o 
  -1   1   8     6657.65     7797.21    341.70 o 
   0   1   8     7082.41     7926.48    428.49 o 
   1   1   8     3029.62     3179.79    134.50 o 
   2   1   8     3714.85     4160.10    131.37 o 
   3   1   8      508.39      516.34     39.82 o 
   4   1   8      197.91      219.42     18.90 o 
   5   1   8      420.85      401.65     20.96 o 
 -13   2   8      105.51      109.00     26.92 o 
 -12   2   8       19.47       35.57     12.09 o 
 -11   2   8       25.91       42.90     14.16 o 
 -10   2   8       83.87      104.56     30.36 o 
  -9   2   8      117.68      129.86     17.51 o 
  -8   2   8       25.98       30.27      7.94 o 
  -7   2   8      986.94      996.20    140.77 o 
  -6   2   8      889.66      824.40     82.10 o 
  -5   2   8       37.61       75.46     28.34 o 
  -4   2   8      232.94      198.80     45.03 o 
  -3   2   8     1321.39     1455.84    166.36 o 
  -2   2   8     4694.89     4945.25    353.24 o 
  -1   2   8     2991.32     3856.68    219.86 o 
   0   2   8      252.88      243.34     29.36 o 
   1   2   8       34.80        8.37     18.50 o 
   2   2   8       63.16       94.27     17.74 o 
   3   2   8       95.05      138.75     18.82 o 
   4   2   8      138.95      107.49     12.45 o 
   5   2   8       52.18       45.24      6.70 o 
 -13   3   8      223.78      250.68     22.92 o 
 -12   3   8      238.54      233.62     27.13 o 
 -11   3   8      191.21      192.37     25.99 o 
 -10   3   8       97.66      133.38     21.47 o 
  -9   3   8     1369.05     1445.53     54.23 o 
  -8   3   8     5619.85     5609.67    120.73 o 
  -7   3   8     5936.94     6139.51    397.01 o 
  -6   3   8      898.61      747.83    108.71 o 
  -5   3   8      195.21      165.00     44.51 o 
  -4   3   8      200.24      214.76     36.26 o 
  -3   3   8      120.17      321.33     80.93 o 
  -2   3   8     1540.23     1698.82    133.41 o 
  -1   3   8     8070.65     9622.13    653.94 o 
   0   3   8     1232.62     1318.12     63.58 o 
   1   3   8     1469.40     1558.23     85.46 o 
   2   3   8      248.21      268.13     27.33 o 
   3   3   8       99.21      111.58     14.81 o 
   4   3   8       48.79       44.38      8.36 o 
   5   3   8      222.98      229.54     23.83 o 
 -13   4   8      961.68      989.70     73.72 o 
 -12   4   8     3109.25     3042.42    118.31 o 
 -11   4   8     4115.99     4063.15    153.18 o 
 -10   4   8     5597.27     5464.39    158.54 o 
  -9   4   8     1469.50     1604.17     57.97 o 
  -8   4   8      121.84      117.02     11.65 o 
  -7   4   8      760.57      493.15     98.57 o 
  -6   4   8     6193.89     6093.01    373.00 o 
  -5   4   8    11595.88    10980.74    533.96 o 
  -4   4   8     8376.74     7929.31    298.56 o 
  -3   4   8    23993.11    24301.07   1081.02 o 
  -2   4   8      555.58      517.69     72.78 o 
  -1   4   8     4811.59     5642.48    614.76 o 
   0   4   8      135.11      156.65     23.85 o 
   1   4   8     1131.55     1120.60    102.63 o 
   2   4   8     5718.53     6020.77    230.24 o 
   3   4   8     6575.97     7044.79    260.53 o 
   4   4   8     2172.88     2276.79     87.66 o 
   5   4   8      668.48      716.01     43.22 o 
 -13   5   8     1073.06     1219.89     82.79 o 
 -12   5   8      677.91      677.11     59.28 o 
 -11   5   8      215.43      264.36     42.81 o 
 -10   5   8     1898.11     1991.17     78.56 o 
  -9   5   8     4658.09     4798.80    121.52 o 
  -8   5   8     7162.50     7447.37    166.94 o 
  -7   5   8    13012.88    12992.84    672.44 o 
  -6   5   8     5753.13     5719.42    359.92 o 
  -5   5   8     1426.07     1352.54    139.33 o 
  -4   5   8     3055.83     2866.91    125.49 o 
  -3   5   8       83.11      117.87     49.73 o 
  -2   5   8     4318.29     4649.91    276.31 o 
  -1   5   8     8375.20    10118.83    791.25 o 
   0   5   8     7775.58     8922.86    285.54 o 
   1   5   8     9604.35    10131.01    698.57 o 
   2   5   8     5632.38     5945.65    186.46 o 
   3   5   8     1120.53     1152.94     47.32 o 
   4   5   8      726.08      828.73     55.47 o 
   5   5   8      245.16      235.60     24.11 o 
 -13   6   8      263.32      303.51     36.76 o 
 -12   6   8      766.30      761.73     69.80 o 
 -11   6   8      795.90      736.93     51.18 o 
 -10   6   8     1830.06     1970.51     67.35 o 
  -9   6   8     1684.18     1814.39     75.26 o 
  -8   6   8      219.22      188.84     17.28 o 
  -7   6   8     1194.83     1078.89    149.42 o 
  -6   6   8      408.74      403.26     82.96 o 
  -5   6   8     3075.67     2880.93    132.84 o 
  -4   6   8      766.69      695.23     57.81 o 
  -3   6   8     2799.25     2987.88    260.59 o 
  -2   6   8     1522.27     1765.15    168.57 o 
  -1   6   8     1795.57     2191.57    159.31 o 
   0   6   8      185.16      200.39     24.96 o 
   1   6   8       30.17       50.33     25.73 o 
   2   6   8     1352.41     1509.08     74.09 o 
   3   6   8     1133.82     1233.68     74.64 o 
   4   6   8     2525.85     2611.06    111.29 o 
   5   6   8      512.24      532.00     39.45 o 
 -12   7   8      184.76      174.05     31.91 o 
 -11   7   8       23.81       36.02     15.96 o 
 -10   7   8        3.17        7.10      8.74 o 
  -9   7   8       24.61       34.19     11.87 o 
  -8   7   8      499.83      489.78     34.10 o 
  -7   7   8      469.95      504.89     30.44 o 
  -6   7   8       42.86       19.30     20.46 o 
  -5   7   8      141.67       73.97     24.19 o 
  -4   7   8      792.16      858.44     65.76 o 
  -3   7   8       17.34       14.54     19.76 o 
  -2   7   8       52.79       65.60     26.66 o 
  -1   7   8      493.94      653.75    121.43 o 
   0   7   8     3852.01     4035.93    123.66 o 
   1   7   8     1594.24     1722.55     88.58 o 
   2   7   8      293.51      317.12     37.44 o 
   3   7   8      241.58      268.86     34.15 o 
   4   7   8       39.31       68.80     19.57 o 
   5   7   8      106.36      113.97     15.79 o 
 -12   8   8     1512.24     1460.70    105.67 o 
 -11   8   8     2758.33     2901.04    124.68 o 
 -10   8   8     2346.69     2345.86     90.11 o 
  -9   8   8     2447.78     2562.65     94.98 o 
  -8   8   8       47.83       69.43     13.24 o 
  -7   8   8      266.70      282.87     19.84 o 
  -6   8   8      881.01      805.76     86.23 o 
  -5   8   8     4773.20     4532.22    180.67 o 
  -4   8   8    15148.87    14252.39    410.54 o 
  -3   8   8     6643.39     6861.51    438.76 o 
  -2   8   8     3062.17     3417.31    444.26 o 
  -1   8   8     1146.69     1467.05    184.70 o 
   0   8   8       52.21       68.35     13.01 o 
   1   8   8     1684.48     1970.45    147.38 o 
   2   8   8     3556.54     3756.28    260.10 o 
   3   8   8     4980.38     5444.34    392.34 o 
   4   8   8     2653.40     2828.95    115.88 o 
   5   8   8      107.52      123.47     16.21 o 
 -12   9   8      433.91      484.74     55.18 o 
 -11   9   8      142.01      143.61     23.56 o 
 -10   9   8      701.50      712.11     44.81 o 
  -9   9   8     8568.66     8898.44    233.39 o 
  -8   9   8     3686.12     3549.26    114.71 o 
  -7   9   8     8287.67     8463.84    183.12 o 
  -6   9   8     5875.52     5098.23    281.56 o 
  -5   9   8     2840.07     2720.58    163.98 o 
  -4   9   8       94.22       82.12     21.98 o 
  -3   9   8      946.36     1054.16     98.05 o 
  -2   9   8     4098.33     4979.40    366.21 o 
  -1   9   8     6903.39     8162.90   1177.74 o 
   0   9   8    10836.25    12373.86    370.87 o 
   1   9   8     3386.48     4119.22    236.79 o 
   2   9   8     6146.59     6790.78    519.24 o 
   3   9   8      129.46      151.03     24.84 o 
   4   9   8      162.85      172.66     23.59 o 
   5   9   8      597.18      557.71     49.37 o 
 -12  10   8      631.46      728.15     67.43 o 
 -11  10   8     2011.08     2095.55     98.84 o 
 -10  10   8     2489.57     2450.62     92.85 o 
  -9  10   8     5348.41     5526.49    162.46 o 
  -8  10   8      493.33      520.40     49.12 o 
  -7  10   8      102.02      113.59     15.75 o 
  -6  10   8     2671.60     2718.75    115.76 o 
  -5  10   8    10708.60    10330.89    395.47 o 
  -4  10   8     2270.60     2266.32    134.19 o 
  -3  10   8     4962.34     5796.58    275.57 o 
  -2  10   8     4215.58     5368.98    383.34 o 
  -1  10   8      174.57      210.59     31.54 o 
   0  10   8       14.34       12.88     20.22 o 
   1  10   8      189.85      225.05     29.39 o 
   2  10   8     1917.89     2015.69    171.80 o 
   3  10   8     3487.26     3302.11    173.38 o 
   4  10   8     3360.12     3426.41    256.44 o 
 -12  11   8        8.94       -7.07     11.51 o 
 -11  11   8      218.19      231.33     28.24 o 
 -10  11   8       28.91       39.65     10.63 o 
  -9  11   8      177.49      179.21     23.22 o 
  -8  11   8       51.00       52.84     10.09 o 
  -7  11   8      300.62      295.56     25.33 o 
  -6  11   8       56.70       75.52     14.12 o 
  -5  11   8      460.76      438.33     64.50 o 
  -4  11   8      266.16      221.72     43.79 o 
  -3  11   8      220.80      253.20     47.49 o 
  -2  11   8      390.44      458.68     45.68 o 
  -1  11   8      905.97      915.97     79.65 o 
   0  11   8      299.10      361.04     37.44 o 
   1  11   8      141.30      142.51     23.58 o 
   2  11   8      115.84      123.35     23.07 o 
   3  11   8      107.08      101.76     19.81 o 
   4  11   8       56.39       66.53     14.91 o 
 -12  12   8      972.79     1043.05     75.67 o 
 -11  12   8     1853.87     1839.09     88.05 o 
 -10  12   8      878.54      918.48     50.70 o 
  -9  12   8       91.29      119.71     19.68 o 
  -8  12   8     1235.71     1260.53     60.17 o 
  -7  12   8       41.58       33.17      8.95 o 
  -6  12   8       69.35      102.72     20.81 o 
  -5  12   8     1305.13     1368.40     51.80 o 
  -4  12   8      500.87      403.98     59.25 o 
  -3  12   8     3886.92     4670.30    155.54 o 
  -2  12   8     8895.74    10756.87    360.32 o 
  -1  12   8     2068.11     2092.91    133.35 o 
   0  12   8       39.32       54.39     18.01 o 
   1  12   8      487.66      510.45     35.68 o 
   2  12   8      650.03      637.51     33.74 o 
   3  12   8      892.35      937.46     59.32 o 
   4  12   8      570.75      535.15     38.13 o 
 -11  13   8       24.43       24.79      9.50 o 
 -10  13   8      299.81      304.37     27.70 o 
  -9  13   8     8619.37     8293.45    220.65 o 
  -8  13   8     5675.99     5397.42    157.45 o 
  -7  13   8     6088.29     6146.75    169.73 o 
  -6  13   8     5297.14     5537.22    194.59 o 
  -5  13   8     5734.35     6025.55    167.00 o 
  -4  13   8     2490.65     2680.82    157.00 o 
  -3  13   8       60.86       86.06     16.79 o 
  -2  13   8     1550.23     1876.43    125.80 o 
  -1  13   8    14855.96    16555.46    600.09 o 
   0  13   8    12288.49    14218.05    413.06 o 
   1  13   8     3574.79     4146.58    273.50 o 
   2  13   8     1569.92     1683.43     64.58 o 
   3  13   8      230.98      245.59     30.49 o 
   4  13   8       53.64       45.43     11.83 o 
 -11  14   8     1878.77     1951.48     76.25 o 
 -10  14   8     2561.24     2554.77     91.51 o 
  -9  14   8     2834.15     2849.83    101.20 o 
  -8  14   8      736.06      754.34     44.91 o 
  -7  14   8       95.92      124.34     23.83 o 
  -6  14   8     2575.46     2569.73    115.07 o 
  -5  14   8    16294.00    16654.96    384.87 o 
  -4  14   8     7382.28     8207.61    375.66 o 
  -3  14   8    13745.23    15929.29    635.59 o 
  -2  14   8     5559.95     6646.40    308.35 o 
  -1  14   8      709.14      800.59     54.93 o 
   0  14   8       49.09      210.30     37.92 o 
   1  14   8      684.14      662.70     51.44 o 
   2  14   8     1997.67     2092.59     97.03 o 
   3  14   8     3427.19     3556.66    551.21 o 
   4  14   8     2003.47     2160.71    125.00 o 
 -11  15   8        1.41       -8.58      8.58 o 
 -10  15   8      139.44      129.48     21.18 o 
  -9  15   8     1643.62     1577.30     83.61 o 
  -8  15   8     1505.14     1496.85     66.63 o 
  -7  15   8     2890.52     2984.34    185.52 o 
  -6  15   8     2474.38     2428.55    156.80 o 
  -5  15   8      708.98      758.69     90.76 o 
  -4  15   8        3.73       15.85     10.97 o 
  -3  15   8     1446.32     1740.20    118.86 o 
  -2  15   8     4770.84     5692.55    275.00 o 
  -1  15   8     3219.37     3584.81    210.99 o 
   0  15   8      290.69      301.32     48.43 o 
   1  15   8      528.93      616.50     63.89 o 
   2  15   8     1152.04     1138.15    100.45 o 
   3  15   8      274.22      345.63     46.73 o 
 -11  16   8      489.38      466.24     44.93 o 
 -10  16   8      410.98      437.44     42.46 o 
  -9  16   8      325.62      309.87     32.98 o 
  -8  16   8       54.56       58.23     15.21 o 
  -7  16   8       14.52       57.20     28.67 o 
  -6  16   8       60.92       89.01     28.86 o 
  -5  16   8       19.62       13.85      9.40 o 
  -4  16   8       24.16       55.86     17.31 o 
  -3  16   8      689.11      848.04     77.90 o 
  -2  16   8     2029.04     2414.03    152.38 o 
  -1  16   8      181.15      200.69     37.97 o 
   0  16   8        0.11       -2.45     13.16 o 
   1  16   8      143.63      156.67     23.89 o 
   2  16   8      154.56      127.81     18.44 o 
   3  16   8       10.21        2.74      7.81 o 
 -11  17   8       45.44       60.15     15.07 o 
 -10  17   8      841.81      817.17     51.11 o 
  -9  17   8     3355.52     3165.92    127.21 o 
  -8  17   8     3306.01     3288.25    131.07 o 
  -7  17   8     3234.73     3534.18    209.83 o 
  -6  17   8     2103.90     2088.19     95.41 o 
  -5  17   8     1426.95     1566.57     64.09 o 
  -4  17   8      943.54     1132.41     92.00 o 
  -3  17   8       36.84       11.32     15.02 o 
  -2  17   8     3109.14     3783.48    206.74 o 
  -1  17   8     6170.45     7246.98    237.25 o 
   0  17   8     3514.61     3942.01    210.36 o 
   1  17   8     2261.32     2428.42    106.15 o 
   2  17   8     1110.14     1079.58     57.74 o 
   3  17   8       17.07       23.17     11.42 o 
 -10  18   8     3601.46     3463.59    184.84 o 
  -9  18   8     3041.44     2927.34    117.57 o 
  -8  18   8      420.91      482.08     66.53 o 
  -7  18   8       66.63       36.46     13.92 o 
  -6  18   8     3029.63     2985.23    122.51 o 
  -5  18   8     6446.89     6766.62    180.39 o 
  -4  18   8     8917.45    10264.35    440.11 o 
  -3  18   8    11717.37    13261.87    549.92 o 
  -2  18   8     5467.51     6129.08    295.68 o 
  -1  18   8      170.93      236.13     29.30 o 
   0  18   8       82.90       97.37     28.64 o 
   1  18   8      562.58      585.13     44.54 o 
   2  18   8     2197.39     2079.65    163.09 o 
   3  18   8     3036.80     2603.35    128.97 o 
 -10  19   8      450.62      423.34     32.52 o 
  -9  19   8      590.54      583.03     41.94 o 
  -8  19   8     2342.53     2197.14    153.83 o 
  -7  19   8     5275.47     5326.32    280.16 o 
  -6  19   8     4641.34     4701.63    169.56 o 
  -5  19   8     2204.86     2247.15    101.89 o 
  -4  19   8     1175.52     1215.44     68.92 o 
  -3  19   8       44.42       96.83     29.23 o 
  -2  19   8     2975.45     3348.80    134.54 o 
  -1  19   8     2977.34     3457.71    192.23 o 
   0  19   8     2388.45     2825.47    162.54 o 
   1  19   8     1233.57     1318.01     69.15 o 
   2  19   8      516.57      474.41     49.69 o 
 -10  20   8       19.39        5.54      7.07 o 
  -9  20   8      111.79       77.68     24.58 o 
  -8  20   8       18.62       21.29     18.95 o 
  -7  20   8        3.41       12.44     14.45 o 
  -6  20   8      280.42      264.09     29.96 o 
  -5  20   8       14.77       27.21     11.70 o 
  -4  20   8      311.98      301.88     31.92 o 
  -3  20   8     1340.76     1523.49    113.12 o 
  -2  20   8      261.95      327.43     54.01 o 
  -1  20   8      207.15      242.36     41.26 o 
   0  20   8        0.01       -8.82     15.53 o 
   1  20   8       43.03       32.71     12.09 o 
   2  20   8       48.64       46.71     13.46 o 
 -10  21   8      765.28      811.71     64.28 o 
  -9  21   8      775.27      729.81     72.07 o 
  -8  21   8      837.89      786.40     82.18 o 
  -7  21   8      271.65      344.51     54.63 o 
  -6  21   8      180.52      205.03     26.36 o 
  -5  21   8      232.57      259.72     30.18 o 
  -4  21   8       79.02       74.18     16.57 o 
  -3  21   8      686.30      674.60     70.30 o 
  -2  21   8     2440.18     2659.46    113.71 o 
  -1  21   8     1501.92     1706.33    117.85 o 
   0  21   8      563.62      625.29     45.85 o 
   1  21   8      460.70      424.72     33.79 o 
   2  21   8      171.24      155.42     26.63 o 
  -9  22   8      948.04      984.69     81.18 o 
  -8  22   8      229.77      221.05     41.08 o 
  -7  22   8       10.88       25.81     18.17 o 
  -6  22   8      621.02      659.79     47.88 o 
  -5  22   8     2464.32     2533.46    108.99 o 
  -4  22   8     2982.21     3107.91    175.67 o 
  -3  22   8     3066.70     3341.99    130.86 o 
  -2  22   8     3541.43     3915.78    219.76 o 
  -1  22   8     1161.92     1150.02     90.06 o 
   0  22   8       85.01       91.17     16.63 o 
   1  22   8      628.84      585.67     37.80 o 
   2  22   8     1846.07     1734.41     97.62 o 
  -9  23   8     1166.83     1155.78     83.97 o 
  -8  23   8     1977.22     1941.82    128.82 o 
  -7  23   8     3344.80     3149.77    184.79 o 
  -6  23   8     3120.36     2987.08    118.50 o 
  -5  23   8     1602.27     1547.92    111.27 o 
  -4  23   8      324.89      327.68     45.14 o 
  -3  23   8      722.34      764.86     72.62 o 
  -2  23   8     4496.03     4900.44    169.31 o 
  -1  23   8     5347.83     5360.11    249.78 o 
   0  23   8     3488.15     3389.04    123.74 o 
   1  23   8     2533.68     2452.77    134.88 o 
  -8  24   8      254.85      274.99     40.35 o 
  -7  24   8       11.44       -2.99     12.17 o 
  -6  24   8      861.61      831.13     51.13 o 
  -5  24   8      892.48      943.08     56.13 o 
  -4  24   8      928.25      972.35     79.76 o 
  -3  24   8     1950.10     2111.54    130.11 o 
  -2  24   8      637.61      712.14     66.48 o 
  -1  24   8      336.98      295.95     32.20 o 
   0  24   8       57.86       65.51     14.45 o 
   1  24   8      169.52      134.31     17.52 o 
  -8  25   8       24.28       20.77     11.26 o 
  -7  25   8       59.76       69.83     23.43 o 
  -6  25   8      686.35      701.25     68.75 o 
  -5  25   8      289.53      287.13     33.24 o 
  -4  25   8       27.59       12.98     11.93 o 
  -3  25   8      114.31      130.70     19.68 o 
  -2  25   8       31.60       34.12     10.75 o 
  -1  25   8       32.61       25.91     12.14 o 
   0  25   8       80.86       66.45     12.25 o 
  -7  26   8      350.94      314.41     40.14 o 
  -6  26   8     1446.12     1289.91     92.74 o 
  -5  26   8     2646.65     2591.16    136.40 o 
  -4  26   8     2522.13     2503.55    135.77 o 
  -3  26   8     1925.26     1795.06    160.15 o 
  -2  26   8     1162.54     1060.85     59.44 o 
  -1  26   8      149.82      143.38     16.89 o 
  -6  27   8     1247.50     1156.09     80.20 o 
  -5  27   8     1248.49     1282.90     79.66 o 
  -4  27   8      101.37      105.10     26.10 o 
  -3  27   8      204.42      219.70     29.25 o 
  -2  27   8     1006.85      875.03    144.87 o 
  -1  27   8     2655.81     2431.86    118.13 o 
  -4  28   8     1671.74     1752.00     94.93 o 
  -3  28   8     1840.02     1718.45     93.88 o 
 -13   1   9      430.57      436.95     33.12 o 
 -12   1   9      746.09      685.31     48.65 o 
 -11   1   9      344.84      344.95     35.60 o 
 -10   1   9     1552.70     1610.66     83.24 o 
  -9   1   9     4601.52     4638.19    159.56 o 
  -8   1   9     5918.64     5718.36    209.20 o 
  -7   1   9     3875.80     4001.69    216.54 o 
  -6   1   9      310.51      327.63     50.67 o 
  -5   1   9      547.65      633.23     92.53 o 
  -4   1   9     1340.59     1535.68    178.95 o 
  -3   1   9      560.12      705.95     87.12 o 
  -2   1   9      831.46      978.77    106.64 o 
  -1   1   9     4349.07     4771.53    215.45 o 
   0   1   9     4090.67     4511.50    173.32 o 
   1   1   9     1196.43     1242.98     77.05 o 
   2   1   9      343.97      346.51     25.98 o 
   3   1   9        7.09       24.62      7.79 o 
   4   1   9      122.55      125.21     19.54 o 
 -13   2   9     2253.28     2169.36    133.19 o 
 -12   2   9     3753.57     3848.55    142.90 o 
 -11   2   9     6141.37     6332.50    213.84 o 
 -10   2   9     7956.15     8126.93    259.44 o 
  -9   2   9     2084.98     2062.27     74.87 o 
  -8   2   9      188.26      229.61     18.06 o 
  -7   2   9     1744.07     1482.18    174.04 o 
  -6   2   9     4475.03     4366.69    302.93 o 
  -5   2   9    12005.11    11395.67    551.23 o 
  -4   2   9    20582.42    19304.79    916.89 o 
  -3   2   9     5130.99     4635.82    246.13 o 
  -2   2   9      303.99      252.40     53.86 o 
  -1   2   9     2925.83     3372.59    116.28 o 
   0   2   9      111.99      116.73     21.29 o 
   1   2   9     2527.84     2538.07    119.00 o 
   2   2   9     3630.97     4006.90    119.28 o 
   3   2   9     3825.15     3791.33     99.43 o 
   4   2   9     2334.42     2204.14     61.84 o 
 -13   3   9     1284.20     1257.10     68.57 o 
 -12   3   9     1055.94     1102.19     62.46 o 
 -11   3   9      693.48      689.23     50.66 o 
 -10   3   9     3046.43     3076.79    126.04 o 
  -9   3   9    10898.38    10487.31    337.10 o 
  -8   3   9    15988.28    16133.81    318.54 o 
  -7   3   9     8365.07     8585.29    501.23 o 
  -6   3   9      704.62      784.50    113.47 o 
  -5   3   9     1049.30     1250.94    267.45 o 
  -4   3   9      319.90      416.05     89.89 o 
  -3   3   9      332.33      281.19     53.81 o 
  -2   3   9     4302.33     4765.06    257.91 o 
  -1   3   9     5466.65     6342.31    177.61 o 
   0   3   9     8494.04     9002.32    290.80 o 
   1   3   9     3598.25     3525.19    147.23 o 
   2   3   9      408.26      386.39     27.13 o 
   3   3   9       11.94       14.67     10.08 o 
   4   3   9      255.71      243.38     19.19 o 
 -13   4   9       94.21       84.64     13.73 o 
 -12   4   9      617.24      635.08     45.05 o 
 -11   4   9      802.86      802.09     54.68 o 
 -10   4   9      715.50      751.82     66.47 o 
  -9   4   9      159.19      194.90     21.10 o 
  -8   4   9      376.60      377.25     24.06 o 
  -7   4   9       30.10       31.76      8.24 o 
  -6   4   9     2559.12     2373.53    209.72 o 
  -5   4   9      510.43      456.16     59.58 o 
  -4   4   9     3078.20     2798.38    260.99 o 
  -3   4   9      633.69      818.66     93.86 o 
  -2   4   9       38.74       70.53     26.84 o 
  -1   4   9     3056.87     3310.38    123.16 o 
   0   4   9      238.28      234.62     38.55 o 
   1   4   9       44.34       54.12     17.60 o 
   2   4   9      476.64      511.75     30.36 o 
   3   4   9      209.44      194.08     21.57 o 
   4   4   9       54.98       80.15     15.75 o 
 -13   5   9      143.34      126.12     24.62 o 
 -12   5   9       56.64       38.44     11.14 o 
 -11   5   9        2.80       12.68      8.70 o 
 -10   5   9      514.66      474.76     40.39 o 
  -9   5   9     2265.41     2306.74    107.71 o 
  -8   5   9      519.59      534.63     34.74 o 
  -7   5   9      357.91      399.50     32.71 o 
  -6   5   9      895.17      925.14    126.03 o 
  -5   5   9       40.25       12.76     21.39 o 
  -4   5   9     1119.66     1100.17    154.07 o 
  -3   5   9     1784.83     1959.64    307.47 o 
  -2   5   9      416.48      384.83     38.35 o 
  -1   5   9     5292.46     5740.78    162.67 o 
   0   5   9     1283.32     1544.80     86.00 o 
   1   5   9      209.16      235.34     23.53 o 
   2   5   9      351.31      342.61     25.98 o 
   3   5   9       21.80       12.01      7.01 o 
   4   5   9       25.21       33.58     12.12 o 
 -13   6   9     1173.32     1295.77     88.17 o 
 -12   6   9     1867.60     1974.84    132.34 o 
 -11   6   9     2828.63     2853.31    178.62 o 
 -10   6   9     1840.30     1892.73     97.73 o 
  -9   6   9      159.04      208.43     24.09 o 
  -8   6   9      178.50      208.91     19.07 o 
  -7   6   9     1420.44     1403.77     55.78 o 
  -6   6   9     6493.92     5976.79    272.81 o 
  -5   6   9    16055.33    15472.82    863.26 o 
  -4   6   9    10134.28     9870.99    569.10 o 
  -3   6   9     6967.20     7274.76    381.19 o 
  -2   6   9     5261.36     5647.33    320.00 o 
  -1   6   9      991.37     1086.46     54.36 o 
   0   6   9     1328.41     1386.25     79.86 o 
   1   6   9      751.88      782.78     58.25 o 
   2   6   9     1287.71     1361.11     63.46 o 
   3   6   9     2383.79     2500.34    108.56 o 
   4   6   9     3152.55     3231.06    117.03 o 
 -13   7   9      849.44     1000.15     74.24 o 
 -12   7   9      262.57      252.22     41.23 o 
 -11   7   9       57.82       34.12     11.78 o 
 -10   7   9      486.84      550.93     39.71 o 
  -9   7   9     4715.77     4938.76    148.82 o 
  -8   7   9    11490.62    11868.56    249.97 o 
  -7   7   9     7357.29     7666.47    186.14 o 
  -6   7   9     2814.75     2859.67    282.96 o 
  -5   7   9      411.95      416.97     48.97 o 
  -4   7   9       53.29      149.77     58.48 o 
  -3   7   9     1683.03     1826.81    196.03 o 
  -2   7   9     4922.83     5237.22    186.01 o 
  -1   7   9    11695.40    13095.80    315.60 o 
   0   7   9    22022.42    24107.73   1003.40 o 
   1   7   9     7794.65     8173.14    293.80 o 
   2   7   9      266.38      278.46     32.80 o 
   3   7   9       33.02       39.79     15.03 o 
   4   7   9      180.06      229.27     24.37 o 
 -13   8   9      621.92      802.64     63.12 o 
 -12   8   9     1723.58     1745.86    119.78 o 
 -11   8   9     1633.90     1823.47    133.44 o 
 -10   8   9     3658.55     3872.95    127.05 o 
  -9   8   9      524.41      542.94     39.12 o 
  -8   8   9      454.51      506.07     35.93 o 
  -7   8   9      492.42      501.41     28.35 o 
  -6   8   9     4937.54     5025.98    153.07 o 
  -5   8   9     8024.29     7491.07    256.16 o 
  -4   8   9     5058.53     5314.66    382.08 o 
  -3   8   9     2606.30     2693.52    144.43 o 
  -2   8   9     2042.16     2234.54     89.59 o 
  -1   8   9     1198.15     1292.16     60.03 o 
   0   8   9     1840.11     2055.87     99.61 o 
   1   8   9     2338.02     2395.81     98.30 o 
   2   8   9     3173.14     3195.40    134.29 o 
   3   8   9     2089.03     2199.04     92.86 o 
   4   8   9     1475.83     1546.52     68.66 o 
 -12   9   9        0.03        8.19     12.44 o 
 -11   9   9       14.80       33.64     19.12 o 
 -10   9   9        0.26        4.88      9.03 o 
  -9   9   9       10.15       18.68     12.73 o 
  -8   9   9        5.58        5.34      8.41 o 
  -7   9   9      195.32      219.23     18.99 o 
  -6   9   9       72.00       66.35     11.20 o 
  -5   9   9     1665.27     1844.46     84.98 o 
  -4   9   9       96.00       92.78     25.47 o 
  -3   9   9      355.49      403.01     27.88 o 
  -2   9   9       13.77        5.39     11.12 o 
  -1   9   9     2129.58     2240.04    106.39 o 
   0   9   9     1152.52     1260.68    114.81 o 
   1   9   9      431.95      500.28     45.80 o 
   2   9   9       63.49       67.40     17.12 o 
   3   9   9       24.45       40.69     11.88 o 
   4   9   9       11.92       -0.15     19.16 o 
 -12  10   9      766.79      920.20     78.54 o 
 -11  10   9     1128.75     1186.95    101.04 o 
 -10  10   9      465.49      453.38     35.28 o 
  -9  10   9     2288.70     2479.42     93.98 o 
  -8  10   9      743.33      835.96     47.43 o 
  -7  10   9       72.76      115.52     23.37 o 
  -6  10   9     1257.75     1371.18     56.35 o 
  -5  10   9     2246.61     2388.75     87.31 o 
  -4  10   9     3176.88     3602.22    104.16 o 
  -3  10   9     8060.73     9286.96    287.36 o 
  -2  10   9     5462.82     5918.99    251.45 o 
  -1  10   9      551.36      594.71     48.84 o 
   0  10   9      337.05      370.30     57.58 o 
   1  10   9     1419.89     1477.32     92.69 o 
   2  10   9     1767.79     1709.28     68.77 o 
   3  10   9     1544.35     1513.04    104.27 o 
   4  10   9      390.82      412.67     29.06 o 
 -12  11   9       70.57       97.75     22.17 o 
 -11  11   9      193.38      154.01     33.68 o 
 -10  11   9     1755.25     1711.65     74.23 o 
  -9  11   9    14135.42    14173.37    405.39 o 
  -8  11   9     4623.64     4692.03    141.95 o 
  -7  11   9     5723.43     6074.67    212.23 o 
  -6  11   9     4749.23     4956.57    143.45 o 
  -5  11   9     4678.58     4913.25    128.65 o 
  -4  11   9      100.47      108.37     12.65 o 
  -3  11   9     1660.88     1902.22     70.41 o 
  -2  11   9     6256.56     6626.20    307.44 o 
  -1  11   9     8280.23     8742.03    390.76 o 
   0  11   9     6188.56     7322.53    359.41 o 
   1  11   9     2899.86     3077.85    282.25 o 
   2  11   9      758.54      780.39     50.09 o 
   3  11   9       14.48       61.02     15.23 o 
 -12  12   9     1603.91     1696.98    107.97 o 
 -11  12   9     2374.88     2440.17    107.50 o 
 -10  12   9     1035.51     1041.19     54.72 o 
  -9  12   9     1334.13     1340.04     64.38 o 
  -8  12   9     1018.94     1056.56     54.58 o 
  -7  12   9      271.82      245.91     31.77 o 
  -6  12   9     4779.61     5149.81    186.37 o 
  -5  12   9     8997.76     9468.09    202.85 o 
  -4  12   9     3967.02     4285.58    160.40 o 
  -3  12   9     1989.37     2188.65     97.11 o 
  -2  12   9      542.25      690.52     49.99 o 
  -1  12   9     1776.47     1955.77    135.00 o 
   0  12   9      113.85      109.74     16.21 o 
   1  12   9     1065.97     1118.36     53.43 o 
   2  12   9     2197.99     1999.89     87.69 o 
   3  12   9     2827.92     2866.66    264.34 o 
 -12  13   9       21.73      -13.20     13.20 o 
 -11  13   9       27.13       25.85      9.29 o 
 -10  13   9      260.51      283.96     26.19 o 
  -9  13   9     4153.86     4306.53    135.39 o 
  -8  13   9      242.40      227.31     26.03 o 
  -7  13   9     1915.36     1934.10     99.97 o 
  -6  13   9     2373.27     2399.68    111.47 o 
  -5  13   9      369.32      387.92     29.43 o 
  -4  13   9      543.35      581.64     47.01 o 
  -3  13   9     2168.39     2380.13    148.54 o 
  -2  13   9     2697.80     2878.94    120.34 o 
  -1  13   9     1623.15     1720.04     87.49 o 
   0  13   9      471.61      494.01     56.14 o 
   1  13   9      487.13      517.95     30.19 o 
   2  13   9      125.56      118.15     16.71 o 
   3  13   9       78.50       98.06     15.94 o 
 -11  14   9      519.58      502.01     39.88 o 
 -10  14   9      416.90      390.32     31.08 o 
  -9  14   9      170.12      154.44     20.44 o 
  -8  14   9        7.06        7.58     10.74 o 
  -7  14   9       97.63      116.91     23.47 o 
  -6  14   9      269.31      302.80     35.01 o 
  -5  14   9      102.68      112.02     20.99 o 
  -4  14   9     4468.84     5158.97    186.32 o 
  -3  14   9     1810.88     2076.29    136.32 o 
  -2  14   9      201.82      239.03     30.56 o 
  -1  14   9      313.48      349.18     35.76 o 
   0  14   9       45.93       64.98     25.79 o 
   1  14   9      127.42      120.70     15.51 o 
   2  14   9      374.20      312.01     23.11 o 
   3  14   9      330.33      270.69     47.58 o 
 -11  15   9      136.52      118.97     26.71 o 
 -10  15   9     1321.58     1335.10     60.09 o 
  -9  15   9     2370.90     2462.17     90.42 o 
  -8  15   9     4420.65     4378.52    173.12 o 
  -7  15   9     3630.21     3823.19    156.85 o 
  -6  15   9     4722.45     4902.03    184.21 o 
  -5  15   9     2546.06     2796.35     96.95 o 
  -4  15   9      210.75      266.18     32.59 o 
  -3  15   9     2416.04     2803.29    166.16 o 
  -2  15   9     5788.83     6621.68    221.74 o 
  -1  15   9     3046.73     3575.49    145.65 o 
   0  15   9     3280.48     3699.97    198.03 o 
   1  15   9     3910.73     4069.55    147.36 o 
   2  15   9      574.58      510.33     48.27 o 
 -11  16   9     1754.81     1728.38    109.98 o 
 -10  16   9     3637.56     3619.26    135.35 o 
  -9  16   9      579.70      579.38     44.30 o 
  -8  16   9       18.18       15.92     13.67 o 
  -7  16   9      622.61      639.02     74.37 o 
  -6  16   9     5905.96     6368.85    223.56 o 
  -5  16   9     9969.99    10907.31    275.79 o 
  -4  16   9     7998.93     9134.62    399.09 o 
  -3  16   9     4443.78     5108.68    255.46 o 
  -2  16   9     3354.63     3807.22    147.23 o 
  -1  16   9     2893.35     3275.31    175.83 o 
   0  16   9       16.64       45.50     23.57 o 
   1  16   9     1162.35     1185.05     64.38 o 
   2  16   9     2523.12     2237.13    226.55 o 
 -11  17   9       23.03       37.06     12.41 o 
 -10  17   9      133.95      151.40     32.18 o 
  -9  17   9      942.85      957.39     57.54 o 
  -8  17   9     2560.36     2716.25    178.10 o 
  -7  17   9     2087.80     2254.60    155.78 o 
  -6  17   9     1782.88     1930.64    136.01 o 
  -5  17   9       51.04       57.87     10.58 o 
  -4  17   9       71.22       60.42     21.13 o 
  -3  17   9      491.84      538.77     63.33 o 
  -2  17   9     1006.80     1233.28     70.95 o 
  -1  17   9     1830.78     2141.24     99.08 o 
   0  17   9     1788.12     1797.75    119.61 o 
   1  17   9     1655.67     1627.02     75.90 o 
   2  17   9      248.20      210.67     19.55 o 
 -10  18   9      423.16      366.59     49.59 o 
  -9  18   9        4.47       29.62     16.72 o 
  -8  18   9       62.10       53.95     24.02 o 
  -7  18   9      169.64      210.55     42.31 o 
  -6  18   9       37.72       47.42     13.87 o 
  -5  18   9        4.31       22.56      7.95 o 
  -4  18   9        0.31        5.22     12.99 o 
  -3  18   9       13.88        1.17      9.47 o 
  -2  18   9       74.68       62.34     16.00 o 
  -1  18   9       61.87       36.53     15.83 o 
   0  18   9       41.42       56.31     16.41 o 
   1  18   9       15.80       18.46      7.52 o 
   2  18   9       27.04       19.40      9.26 o 
 -10  19   9      378.23      378.32     47.28 o 
  -9  19   9     1506.34     1499.78    116.27 o 
  -8  19   9     2173.44     2247.74    154.17 o 
  -7  19   9     1559.36     1714.82    130.90 o 
  -6  19   9      712.43      798.93     53.30 o 
  -5  19   9      108.49      114.16     19.01 o 
  -4  19   9      325.62      407.62     53.41 o 
  -3  19   9       90.94      113.73     20.09 o 
  -2  19   9     1258.30     1520.80     79.92 o 
  -1  19   9     1027.89     1046.97     86.17 o 
   0  19   9     2049.19     2145.46     94.65 o 
   1  19   9      557.39      504.24     35.00 o 
 -10  20   9     2331.10     2357.22    136.35 o 
  -9  20   9      896.84      921.88     84.00 o 
  -8  20   9       12.87       38.83     21.66 o 
  -7  20   9     1144.96     1181.67    103.47 o 
  -6  20   9     5360.21     5455.02    186.53 o 
  -5  20   9     5291.74     5745.64    270.78 o 
  -4  20   9     6385.52     7152.39    230.37 o 
  -3  20   9     3536.93     4127.75    154.94 o 
  -2  20   9      568.73      685.81     50.03 o 
  -1  20   9      154.96      122.10     27.48 o 
   0  20   9      156.69      165.52     22.33 o 
   1  20   9      958.54      817.70     49.16 o 
 -10  21   9      465.27      473.30     48.89 o 
  -9  21   9     1656.19     1667.82    116.16 o 
  -8  21   9     2635.55     2752.20    168.73 o 
  -7  21   9     4209.54     4418.16    236.79 o 
  -6  21   9     3053.05     3115.49    122.79 o 
  -5  21   9     1285.04     1304.95     96.62 o 
  -4  21   9       21.96        7.23     12.91 o 
  -3  21   9     1011.32     1086.28     64.61 o 
  -2  21   9     1618.43     1961.78    133.54 o 
  -1  21   9     1050.97     1188.74     87.95 o 
   0  21   9     1817.23     1886.80     82.10 o 
   1  21   9     1502.06     1293.52     89.37 o 
  -9  22   9      101.66       99.70     24.92 o 
  -8  22   9       17.55       33.57     20.43 o 
  -7  22   9       24.55       40.13     20.15 o 
  -6  22   9       73.46       61.95     15.52 o 
  -5  22   9      218.90      208.98     33.77 o 
  -4  22   9     1271.41     1329.63     97.39 o 
  -3  22   9     1615.42     1755.44     68.29 o 
  -2  22   9       54.78       48.26     17.52 o 
  -1  22   9      207.62      214.67     25.10 o 
   0  22   9        5.58       -3.55     13.02 o 
   1  22   9      185.37      167.32     24.76 o 
  -9  23   9      261.82      270.65     37.14 o 
  -8  23   9      773.02      717.36     69.00 o 
  -7  23   9      154.90      144.61     30.07 o 
  -6  23   9      154.69      138.91     29.84 o 
  -5  23   9      233.20      237.75     36.39 o 
  -4  23   9      295.26      286.43     39.82 o 
  -3  23   9       54.06       59.88     15.74 o 
  -2  23   9      953.92     1043.06     56.56 o 
  -1  23   9      195.58      202.16     23.28 o 
   0  23   9      170.25      139.85     16.84 o 
  -8  24   9        9.13       25.28     15.21 o 
  -7  24   9      135.67      137.26     29.62 o 
  -6  24   9     1006.01      998.43     53.56 o 
  -5  24   9     2562.72     2733.22    145.57 o 
  -4  24   9     3371.14     3831.96    405.00 o 
  -3  24   9      874.69     1021.64     56.61 o 
  -2  24   9     1317.98     1227.23     62.00 o 
  -1  24   9       79.80       71.38     12.42 o 
   0  24   9       28.98       29.05     11.04 o 
  -8  25   9     3057.37     2868.44    148.47 o 
  -7  25   9     3481.58     3287.79    170.04 o 
  -6  25   9     3011.80     2931.41    105.23 o 
  -5  25   9      322.77      338.62     38.95 o 
  -4  25   9        1.48       -7.88     14.83 o 
  -3  25   9     1731.63     1760.59    104.35 o 
  -2  25   9     4020.04     3795.02    277.34 o 
  -1  25   9     3888.10     3671.94    120.48 o 
  -5  26   9     1870.28     1915.40    174.29 o 
  -4  26   9     2070.35     2201.49    179.92 o 
  -3  26   9      786.55      671.89     90.94 o 
  -2  26   9      771.37      716.80     44.89 o 
  -5  27   9        6.07        7.24     11.95 o 
  -4  27   9        1.48      -11.02     11.02 o 
  -3  27   9      267.51      287.57     30.44 o 
 -13   0  10     2822.22     2764.95    147.74 o 
 -12   0  10     5012.94     5127.12    251.23 o 
 -11   0  10     2303.24     2470.23    154.91 o 
 -10   0  10     2450.91     2503.85    155.71 o 
  -9   0  10     2029.23     1901.74     87.89 o 
  -8   0  10      413.34      412.96     36.49 o 
  -7   0  10     1982.69     1780.52     77.21 o 
  -6   0  10     8950.28     9431.21    411.67 o 
  -5   0  10     8619.71     7909.96    496.12 o 
  -4   0  10     4311.50     3938.93    335.44 o 
  -3   0  10      707.67      800.89     68.91 o 
  -2   0  10     2543.70     2534.60    163.93 o 
  -1   0  10      103.41      109.22     33.93 o 
   0   0  10     1193.32     1207.77    108.89 o 
   1   0  10     3073.63     3170.22    150.99 o 
   2   0  10     2280.53     2208.90    106.93 o 
   3   0  10     2252.17     2056.27     83.91 o 
 -13   1  10      748.47      634.10     40.81 o 
 -12   1  10      502.59      497.24     40.93 o 
 -11   1  10      948.46     1025.04     63.82 o 
 -10   1  10     2216.78     2310.00    104.43 o 
  -9   1  10     3761.66     3566.74    108.30 o 
  -8   1  10     8223.41     8124.82    179.46 o 
  -7   1  10     6179.07     6133.20    134.66 o 
  -6   1  10      219.03      199.89     30.18 o 
  -5   1  10      180.82      152.35     67.53 o 
  -4   1  10      408.84      355.79     62.52 o 
  -3   1  10     6872.17     7512.44    201.19 o 
  -2   1  10     6538.00     7136.91    240.93 o 
  -1   1  10     5878.70     6184.05    220.21 o 
   0   1  10     3758.28     3791.53    156.60 o 
   1   1  10      906.69     1012.13     45.53 o 
   2   1  10      356.81      346.35     23.63 o 
   3   1  10       61.32       42.09     13.19 o 
 -13   2  10       12.18       10.19      6.19 o 
 -12   2  10      117.21      116.57     20.45 o 
 -11   2  10       84.99      101.92     19.27 o 
 -10   2  10      409.03      377.85     37.08 o 
  -9   2  10      676.11      700.39     40.01 o 
  -8   2  10      188.84      171.62     16.69 o 
  -7   2  10       60.31       76.21     10.36 o 
  -6   2  10      194.71      183.79     17.91 o 
  -5   2  10      858.56      779.52    135.66 o 
  -4   2  10      458.48      545.84     48.03 o 
  -3   2  10       21.75       44.91      8.78 o 
  -2   2  10       85.29      110.25     22.58 o 
  -1   2  10       38.05       60.04     18.36 o 
   0   2  10        3.18      -10.20     15.68 o 
   1   2  10       91.74       82.29     14.72 o 
   2   2  10       22.62       22.58      7.31 o 
   3   2  10       12.18        3.92      5.26 o 
 -13   3  10      263.80      226.73     26.79 o 
 -12   3  10       47.05       54.78     13.56 o 
 -11   3  10      334.57      354.45     34.99 o 
 -10   3  10      621.91      617.69     47.66 o 
  -9   3  10      261.28      269.33     24.28 o 
  -8   3  10     1314.74     1287.60     47.92 o 
  -7   3  10     1253.93     1280.57     41.86 o 
  -6   3  10      752.51      741.56     36.78 o 
  -5   3  10      300.07      311.29     80.57 o 
  -4   3  10      225.79      234.15     25.04 o 
  -3   3  10      314.48      307.21     24.72 o 
  -2   3  10      550.41      536.77     47.24 o 
  -1   3  10     1409.50     1550.66     86.76 o 
   0   3  10     1715.35     1790.36    109.71 o 
   1   3  10      660.34      630.63     34.91 o 
   2   3  10      149.14      148.32     15.52 o 
   3   3  10        1.26        1.42      7.35 o 
 -13   4  10     1549.30     1680.84    108.09 o 
 -12   4  10     3870.04     3774.39    151.20 o 
 -11   4  10     3024.14     3025.66    123.82 o 
 -10   4  10     2206.25     2264.64    102.14 o 
  -9   4  10     1827.59     1817.99     70.76 o 
  -8   4  10      268.45      245.29     20.75 o 
  -7   4  10     5321.25     5448.64    167.99 o 
  -6   4  10    10102.02     9968.99    243.93 o 
  -5   4  10    14509.23    15270.31    425.06 o 
  -4   4  10    14515.98    15810.76    329.68 o 
  -3   4  10     5711.40     6034.61    128.34 o 
  -2   4  10      986.64     1012.73     66.61 o 
  -1   4  10       96.13      173.79     66.70 o 
   0   4  10      621.69      638.59     52.91 o 
   1   4  10      665.25      750.62     38.83 o 
   2   4  10     3184.29     3189.30     86.91 o 
   3   4  10     3541.30     3344.52    152.03 o 
 -13   5  10      338.28      316.09     40.39 o 
 -12   5  10       11.05       26.16     18.64 o 
 -11   5  10      160.40      171.32     23.47 o 
 -10   5  10     5169.12     5380.77    279.94 o 
  -9   5  10    14019.93    14306.15    341.79 o 
  -8   5  10    12770.85    12732.42    365.03 o 
  -7   5  10     8852.31     9239.04    213.97 o 
  -6   5  10     1952.51     2009.38     69.40 o 
  -5   5  10      595.52      649.45     37.35 o 
  -4   5  10       66.94      102.12     11.77 o 
  -3   5  10     5137.00     5195.05    174.67 o 
  -2   5  10     6694.64     7161.54    236.05 o 
  -1   5  10     7292.06     8254.51    315.42 o 
   0   5  10     3446.69     3553.52    147.10 o 
   1   5  10     1075.28     1177.53     48.08 o 
   2   5  10      468.70      450.01     49.92 o 
   3   5  10      196.67      222.84     24.26 o 
 -13   6  10      447.93      471.87     50.86 o 
 -12   6  10     1290.49     1322.69    104.84 o 
 -11   6  10     1628.52     1728.80    130.63 o 
 -10   6  10      203.00      220.75     44.93 o 
  -9   6  10       30.38       40.73     16.37 o 
  -8   6  10      637.74      620.21     39.66 o 
  -7   6  10      861.19      882.33     46.93 o 
  -6   6  10     2569.15     2461.83     66.07 o 
  -5   6  10     2197.40     2270.68     66.79 o 
  -4   6  10     4370.53     4461.32    118.16 o 
  -3   6  10     4412.40     4492.66    124.54 o 
  -2   6  10     1211.69     1280.18     63.80 o 
  -1   6  10      370.92      435.60     41.60 o 
   0   6  10      821.33      889.45     62.79 o 
   1   6  10     1251.20     1181.66     57.27 o 
   2   6  10      908.20      830.73     46.72 o 
   3   6  10      342.43      371.69     31.01 o 
 -13   7  10        1.17       -9.74     10.14 o 
 -12   7  10        0.07      -10.64     19.38 o 
 -11   7  10      253.08      243.30     44.22 o 
 -10   7  10     1048.06     1045.77     99.13 o 
  -9   7  10     1121.36     1186.51     74.21 o 
  -8   7  10       62.34       63.35     13.20 o 
  -7   7  10       14.95       48.73     16.55 o 
  -6   7  10       70.53       97.90     12.20 o 
  -5   7  10      382.99      452.18     26.21 o 
  -4   7  10      366.23      415.47     28.09 o 
  -3   7  10      190.32      207.71     22.75 o 
  -2   7  10      397.06      466.05     34.35 o 
  -1   7  10       20.28       53.76     26.91 o 
   0   7  10       24.50       23.45     13.95 o 
   1   7  10      219.47      231.62     28.63 o 
   2   7  10      238.35      233.54     29.38 o 
   3   7  10       47.35       53.61     17.74 o 
 -13   8  10     1191.22     1285.94     87.86 o 
 -12   8  10     1411.44     1546.14    114.42 o 
 -11   8  10     1482.87     1610.94    125.52 o 
 -10   8  10      195.16      237.51     31.78 o 
  -9   8  10      328.30      354.72     44.90 o 
  -8   8  10       46.15       71.91     15.11 o 
  -7   8  10     1265.21     1222.65     57.68 o 
  -6   8  10     4232.81     4265.54    127.47 o 
  -5   8  10    11230.18    11901.31    232.11 o 
  -4   8  10     9013.63     9617.31    208.33 o 
  -3   8  10     7410.32     7555.48    246.85 o 
  -2   8  10      644.64      687.75     42.26 o 
  -1   8  10      420.81      475.77     44.05 o 
   0   8  10       72.34       94.77     19.26 o 
   1   8  10      186.88      194.45     28.08 o 
   2   8  10     3010.56     3006.73    121.12 o 
   3   8  10     2760.22     2747.81    102.48 o 
 -12   9  10        0.03       17.28     16.07 o 
 -11   9  10      153.39      141.49     36.57 o 
 -10   9  10     1167.79     1219.79     76.71 o 
  -9   9  10     8175.58     8115.08    271.75 o 
  -8   9  10     3637.43     3814.56    123.15 o 
  -7   9  10     6492.36     6715.25    183.69 o 
  -6   9  10     2800.84     3057.66    101.20 o 
  -5   9  10      375.98      395.47     29.52 o 
  -4   9  10      112.06      178.41     16.90 o 
  -3   9  10     3974.73     4241.65    219.47 o 
  -2   9  10    10087.51    10707.13    266.74 o 
  -1   9  10    10155.56    11010.60    640.08 o 
   0   9  10     6440.99     6953.80    424.24 o 
   1   9  10     1892.12     2122.80    190.00 o 
   2   9  10      850.54      791.17     47.21 o 
   3   9  10      183.90      185.53     20.26 o 
 -12  10  10     1378.06     1523.39    109.08 o 
 -11  10  10     3069.19     3218.15    192.19 o 
 -10  10  10     2744.77     2735.71    125.48 o 
  -9  10  10      184.10      198.48     31.35 o 
  -8  10  10       88.77      113.79     23.79 o 
  -7  10  10     3468.02     3568.99    116.23 o 
  -6  10  10     5587.74     5843.01    218.49 o 
  -5  10  10     7633.66     8359.16    214.00 o 
  -4  10  10     2899.28     3249.20     91.95 o 
  -3  10  10     3031.30     3309.39    129.22 o 
  -2  10  10     4081.91     4481.69    198.59 o 
  -1  10  10      254.77      331.23     34.23 o 
   0  10  10     2439.89     2704.81    120.72 o 
   1  10  10     1190.70     1107.37     67.36 o 
   2  10  10     2167.60     1906.31    211.20 o 
   3  10  10     1637.19     1572.54     66.35 o 
 -12  11  10        0.02       -1.55     11.26 o 
 -11  11  10       92.49      127.39     33.47 o 
 -10  11  10       32.13       43.87     17.17 o 
  -9  11  10      425.18      512.96     49.34 o 
  -8  11  10      928.25      989.53     68.65 o 
  -7  11  10      294.21      317.02     28.94 o 
  -6  11  10       47.23       32.55      9.86 o 
  -5  11  10     1457.20     1700.02     78.00 o 
  -4  11  10      164.13      197.48     18.95 o 
  -3  11  10      581.00      606.06     37.39 o 
  -2  11  10      661.91      692.70     49.18 o 
  -1  11  10       60.38       53.46     17.58 o 
   0  11  10      358.98      361.94     72.91 o 
   1  11  10      447.75      470.41     39.80 o 
   2  11  10       46.41       42.72     12.92 o 
 -12  12  10      640.97      754.93     68.70 o 
 -11  12  10      877.57      912.83     86.83 o 
 -10  12  10       75.23      120.55     24.55 o 
  -9  12  10     2189.31     2327.57    115.41 o 
  -8  12  10       35.25       61.55     19.32 o 
  -7  12  10      151.77      165.01     27.02 o 
  -6  12  10     3778.64     4037.50    126.08 o 
  -5  12  10     4500.43     4821.91    139.94 o 
  -4  12  10      454.36      470.90     29.47 o 
  -3  12  10      166.45      179.83     19.99 o 
  -2  12  10       30.32       55.39     17.51 o 
  -1  12  10      216.97      217.31     28.82 o 
   0  12  10       21.15       49.52     13.42 o 
   1  12  10      226.23      161.60     21.40 o 
   2  12  10      436.02      370.78     26.49 o 
 -12  13  10       74.62      105.58     23.60 o 
 -11  13  10      149.70      155.79     23.52 o 
 -10  13  10     2403.18     2562.06    118.55 o 
  -9  13  10     6728.88     7009.81    244.93 o 
  -8  13  10     4920.38     5096.46    194.59 o 
  -7  13  10     7258.26     7587.06    258.09 o 
  -6  13  10     1322.57     1493.87     83.99 o 
  -5  13  10      197.61      222.95     29.08 o 
  -4  13  10      479.73      571.86     76.31 o 
  -3  13  10     2827.59     3095.83    127.57 o 
  -2  13  10     3881.64     4206.11    159.31 o 
  -1  13  10     4800.32     5216.11    186.36 o 
   0  13  10     3939.19     3823.62    277.43 o 
   1  13  10     1051.91      949.10     53.41 o 
   2  13  10      225.08      203.37     19.33 o 
 -11  14  10     3015.66     3149.13    125.69 o 
 -10  14  10     1420.65     1447.42     82.94 o 
  -9  14  10      245.79      268.80     36.27 o 
  -8  14  10       14.14       29.14     22.67 o 
  -7  14  10     2329.53     2363.87    115.52 o 
  -6  14  10     6283.24     6650.41    230.86 o 
  -5  14  10     2483.86     2795.16    172.15 o 
  -4  14  10     3744.77     4104.12    154.36 o 
  -3  14  10     6332.18     7033.62    233.09 o 
  -2  14  10     4100.26     4576.97    241.28 o 
  -1  14  10        1.51       36.04     15.56 o 
   0  14  10       75.79       72.67     14.57 o 
   1  14  10     1327.28     1238.09     60.03 o 
   2  14  10     2317.25     1641.28    253.27 o 
 -11  15  10      148.92      136.46     20.58 o 
 -10  15  10      732.86      770.76     56.80 o 
  -9  15  10     1794.13     1941.84    101.30 o 
  -8  15  10     1067.78     1095.12     73.22 o 
  -7  15  10      645.72      692.69     56.30 o 
  -6  15  10      421.53      476.12     44.80 o 
  -5  15  10      129.16      129.43     22.67 o 
  -4  15  10      162.35      164.66     26.51 o 
  -3  15  10      127.26      115.01     20.97 o 
  -2  15  10      363.80      405.76     39.63 o 
  -1  15  10     2323.48     2567.42    111.62 o 
   0  15  10      643.04      636.38     47.77 o 
   1  15  10      730.03      689.43     41.05 o 
 -11  16  10       19.08       33.44     14.14 o 
 -10  16  10      151.91      156.97     35.15 o 
  -9  16  10      385.81      374.92     39.52 o 
  -8  16  10      131.56      151.84     25.47 o 
  -7  16  10      156.19      158.21     26.15 o 
  -6  16  10      584.33      623.48     52.22 o 
  -5  16  10     1137.61     1309.97     98.21 o 
  -4  16  10       16.03       29.97     12.33 o 
  -3  16  10       15.60       27.71     13.22 o 
  -2  16  10       78.36       71.59     20.50 o 
  -1  16  10       58.68       80.15     21.99 o 
   0  16  10        2.78       11.79      8.08 o 
   1  16  10       14.03        9.98     18.32 o 
 -11  17  10      754.76      720.77     63.66 o 
 -10  17  10     1091.57     1005.80     89.08 o 
  -9  17  10     2764.78     2952.47    181.60 o 
  -8  17  10     3144.59     3282.26    197.22 o 
  -7  17  10     2962.97     3044.33    184.48 o 
  -6  17  10      724.96      821.20     59.37 o 
  -5  17  10       31.69       23.62     13.75 o 
  -4  17  10      186.08      211.69     27.90 o 
  -3  17  10      480.10      525.04     44.75 o 
  -2  17  10     1904.21     2192.48    117.33 o 
  -1  17  10     1469.35     1503.19    106.31 o 
   0  17  10     1835.99     1860.72     82.76 o 
   1  17  10      475.96      422.69     28.94 o 
 -10  18  10     1457.94     1616.35    114.40 o 
  -9  18  10      395.48      444.32     58.77 o 
  -8  18  10      155.37      117.29     33.64 o 
  -7  18  10     3598.79     3708.88    209.89 o 
  -6  18  10     5209.16     5450.22    269.13 o 
  -5  18  10     4180.77     4604.80    160.96 o 
  -4  18  10     3918.38     4381.53    267.29 o 
  -3  18  10     3772.36     4391.35    169.16 o 
  -2  18  10      108.74      102.10     18.43 o 
  -1  18  10      112.69      116.25     24.96 o 
   0  18  10      162.43      170.88     20.60 o 
   1  18  10     1361.33     1081.37     57.32 o 
 -10  19  10      774.74      703.31     68.15 o 
  -9  19  10     1826.39     1799.31    127.57 o 
  -8  19  10     2772.43     3131.54    186.07 o 
  -7  19  10     4078.75     4386.07    234.31 o 
  -6  19  10      412.09      464.65     38.04 o 
  -5  19  10       39.99       56.25     13.63 o 
  -4  19  10      350.55      380.08     36.74 o 
  -3  19  10      473.02      540.06     43.79 o 
  -2  19  10      490.25      594.74     45.03 o 
  -1  19  10     2519.31     2490.33    139.72 o 
   0  19  10     1238.68     1229.89     65.63 o 
 -10  20  10       15.70       33.73     13.53 o 
  -9  20  10       17.83       37.60     17.98 o 
  -8  20  10       12.84       37.86     20.18 o 
  -7  20  10       41.54       56.87     22.68 o 
  -6  20  10       42.24       46.79     12.35 o 
  -5  20  10       62.63       52.01     13.39 o 
  -4  20  10       20.95       26.61      9.44 o 
  -3  20  10      827.29      934.04     58.34 o 
  -2  20  10        5.12       11.88      9.35 o 
  -1  20  10       16.01        9.70      8.86 o 
   0  20  10      105.27       91.66     14.84 o 
 -10  21  10      461.10      446.64     46.58 o 
  -9  21  10     1169.78     1207.54     93.28 o 
  -8  21  10     2324.96     2449.12    150.96 o 
  -7  21  10      744.11      770.75     76.17 o 
  -6  21  10      189.43      190.21     29.80 o 
  -5  21  10       28.35       38.22     15.67 o 
  -4  21  10       96.95      108.19     15.21 o 
  -3  21  10      599.91      639.05     45.62 o 
  -2  21  10     3342.56     3415.03    174.63 o 
  -1  21  10      331.01      315.09     28.11 o 
   0  21  10      471.12      437.79     28.97 o 
  -9  22  10      335.09      317.01     42.23 o 
  -8  22  10       60.03       65.03     22.24 o 
  -7  22  10      604.87      627.80     64.61 o 
  -6  22  10     3708.28     3626.20    175.42 o 
  -5  22  10     3216.76     3536.23    252.11 o 
  -4  22  10     3393.24     3849.24    220.37 o 
  -3  22  10      664.77      696.14     37.46 o 
  -2  22  10      251.32      308.96     36.78 o 
  -1  22  10      166.20      141.00     17.39 o 
  -8  23  10     4660.34     4513.22    218.07 o 
  -7  23  10     2069.81     1913.35    119.98 o 
  -6  23  10      336.67      323.69     36.41 o 
  -5  23  10       13.67       11.39      8.24 o 
  -4  23  10      218.66      203.62     23.03 o 
  -3  23  10     2969.60     3194.34    302.36 o 
  -2  23  10     4869.76     5036.03    131.29 o 
  -1  23  10     3446.58     3318.11    111.78 o 
  -8  24  10       80.56       75.18     18.20 o 
  -7  24  10      260.27      212.50     32.44 o 
  -6  24  10      888.67      896.41    138.62 o 
  -5  24  10     1326.57     1333.54     93.57 o 
  -4  24  10      784.11      974.43    108.56 o 
  -3  24  10      253.04      255.82     32.32 o 
  -2  24  10     1058.38     1029.18     50.36 o 
  -7  25  10       60.39       84.36     20.35 o 
  -6  25  10        2.99        1.86     11.00 o 
  -5  25  10       24.32       17.24      8.33 o 
  -4  25  10       49.17       49.08     10.47 o 
  -3  25  10      517.31      507.44     32.27 o 
 -13   1  11       10.56       13.39      6.19 o 
 -12   1  11       28.11       16.66      9.63 o 
 -11   1  11      237.74      229.50     28.18 o 
 -10   1  11     1182.62     1151.39     54.41 o 
  -9   1  11     2124.42     2024.68     67.00 o 
  -8   1  11     3276.19     3250.23     92.61 o 
  -7   1  11     1670.01     1674.87     75.13 o 
  -6   1  11     2911.42     2848.46    113.14 o 
  -5   1  11       17.09       15.12      5.07 o 
  -4   1  11     1648.64     1818.10     92.13 o 
  -3   1  11     1530.74     1457.16     83.33 o 
  -2   1  11     3520.65     3697.58    153.39 o 
  -1   1  11     1857.79     2020.95    104.19 o 
   0   1  11     1264.66     1343.60     79.72 o 
   1   1  11      416.26      419.11     26.08 o 
   2   1  11      101.27       77.97      9.91 o 
 -13   2  11     1805.67     1780.47    119.66 o 
 -12   2  11     2048.36     2088.99     93.07 o 
 -11   2  11     1856.83     1887.38     91.41 o 
 -10   2  11     2548.30     2347.19     90.33 o 
  -9   2  11      661.71      624.23     33.15 o 
  -8   2  11      338.02      343.23     25.24 o 
  -7   2  11     3724.38     3532.91    141.82 o 
  -6   2  11     9379.21     8654.46    303.41 o 
  -5   2  11    10185.85     9915.08    275.99 o 
  -4   2  11    13489.03    13674.68    282.01 o 
  -3   2  11      822.59      852.78     72.18 o 
  -2   2  11      603.40      656.22     55.02 o 
  -1   2  11      410.40      451.22     49.32 o 
   0   2  11     1026.82     1084.60     69.56 o 
   1   2  11     2713.16     2765.65     79.51 o 
   2   2  11     4363.86     4066.86     96.77 o 
 -13   3  11       22.40       22.53      8.50 o 
 -12   3  11       68.73       66.78     14.20 o 
 -11   3  11      430.59      475.44     40.48 o 
 -10   3  11     2207.41     2213.47    101.45 o 
  -9   3  11     4344.71     4234.18    113.47 o 
  -8   3  11     6880.69     6848.02    159.75 o 
  -7   3  11     3169.62     3251.44    109.71 o 
  -6   3  11     2916.83     2883.30     81.90 o 
  -5   3  11      408.81      406.24     23.80 o 
  -4   3  11     1720.85     1755.55     61.82 o 
  -3   3  11     6446.13     7038.16    238.41 o 
  -2   3  11     6039.69     6599.71    230.11 o 
  -1   3  11     6269.02     6432.34    233.58 o 
   0   3  11     2057.83     2142.09    104.52 o 
   1   3  11       91.29       94.81     12.30 o 
   2   3  11       40.51       45.77      8.16 o 
 -13   4  11      358.75      356.15     44.53 o 
 -12   4  11      255.68      255.31     27.29 o 
 -11   4  11       71.73       86.24     16.93 o 
 -10   4  11      264.66      251.08     29.49 o 
  -9   4  11     1189.55     1192.78     71.66 o 
  -8   4  11       12.82       30.56     11.60 o 
  -7   4  11      423.66      476.36     56.31 o 
  -6   4  11      526.96      496.77     28.35 o 
  -5   4  11     2704.09     2610.68     84.27 o 
  -4   4  11     2569.06     2601.31     78.71 o 
  -3   4  11      225.08      271.92     34.50 o 
  -2   4  11      129.39      111.38     22.68 o 
  -1   4  11      237.65      257.26     33.19 o 
   0   4  11      250.05      225.51     31.39 o 
   1   4  11     1119.07     1075.25     63.46 o 
   2   4  11       68.16       61.26      9.72 o 
 -13   5  11        3.47        1.01      7.68 o 
 -12   5  11       59.33       71.77     23.52 o 
 -11   5  11      464.26      454.33     62.32 o 
 -10   5  11      410.70      447.61     62.71 o 
  -9   5  11     1357.09     1373.76     78.20 o 
  -8   5  11     1187.56     1165.70     49.78 o 
  -7   5  11      167.79      179.66     21.00 o 
  -6   5  11       27.48       26.09     10.71 o 
  -5   5  11      458.77      472.37     28.73 o 
  -4   5  11      204.67      217.71     19.33 o 
  -3   5  11      493.63      575.15     38.97 o 
  -2   5  11     1393.59     1538.73     86.68 o 
  -1   5  11      838.21      810.25     60.18 o 
   0   5  11      695.83      683.50     40.28 o 
   1   5  11      204.26      222.30     21.81 o 
   2   5  11       38.09       49.33     10.94 o 
 -13   6  11     2047.72     2186.40    129.19 o 
 -12   6  11     1630.15     1819.14    128.26 o 
 -11   6  11     1873.15     2128.88    149.88 o 
 -10   6  11     2248.90     2306.84    160.91 o 
  -9   6  11      129.31      169.94     22.66 o 
  -8   6  11      374.17      342.29     26.11 o 
  -7   6  11     3840.01     3792.15    101.93 o 
  -6   6  11    12282.14    12335.71    258.38 o 
  -5   6  11    12205.01    12645.99    276.99 o 
  -4   6  11     3954.59     3935.79    126.47 o 
  -3   6  11      512.15      569.11     39.15 o 
  -2   6  11     2011.49     2071.92    102.71 o 
  -1   6  11      473.68      416.42     42.47 o 
   0   6  11      524.55      551.83     37.02 o 
   1   6  11     1861.15     1770.26     67.77 o 
   2   6  11     2539.51     2531.66    100.13 o 
 -13   7  11       60.77       61.98     18.56 o 
 -12   7  11       12.89       16.97     18.17 o 
 -11   7  11      964.57     1099.79    102.55 o 
 -10   7  11     5746.28     5692.73    297.20 o 
  -9   7  11     4859.24     5036.65    151.60 o 
  -8   7  11     6326.32     6664.35    180.05 o 
  -7   7  11     6930.17     7073.35    163.82 o 
  -6   7  11     2193.65     2267.76     71.41 o 
  -5   7  11       71.91       71.82     12.38 o 
  -4   7  11     3470.32     3474.32    119.84 o 
  -3   7  11     5856.00     5954.48    168.76 o 
  -2   7  11     6793.83     7190.83    242.09 o 
  -1   7  11     5958.36     6336.43    256.28 o 
   0   7  11     3205.28     3406.79    110.21 o 
   1   7  11      780.32      784.78     48.56 o 
   2   7  11       68.81       60.68     15.19 o 
 -13   8  11      908.62      951.44     74.38 o 
 -12   8  11     1936.63     2035.42    136.26 o 
 -11   8  11     1266.33     1388.47    116.05 o 
 -10   8  11     1179.82     1263.07    114.12 o 
  -9   8  11      185.30      200.66     30.24 o 
  -8   8  11      390.77      388.50     27.76 o 
  -7   8  11     1042.30     1059.17     45.75 o 
  -6   8  11     3165.38     3196.89     98.75 o 
  -5   8  11     8063.53     8198.31    184.40 o 
  -4   8  11     7826.88     8229.72    362.32 o 
  -3   8  11      594.38      593.04     39.20 o 
  -2   8  11       31.53       55.60     16.38 o 
  -1   8  11      437.30      460.95     43.84 o 
   0   8  11      801.17      842.96     45.43 o 
   1   8  11     2051.95     2079.73    100.81 o 
   2   8  11      694.37      688.60     40.10 o 
 -12   9  11        8.00        4.31     10.54 o 
 -11   9  11        3.85       25.32     21.31 o 
 -10   9  11      235.46      263.74     36.80 o 
  -9   9  11      991.79     1077.32     72.62 o 
  -8   9  11       67.92       58.04     19.84 o 
  -7   9  11      192.84      173.94     17.25 o 
  -6   9  11       75.95       82.14     11.84 o 
  -5   9  11      656.12      703.06     32.09 o 
  -4   9  11        4.02        9.38     10.12 o 
  -3   9  11      210.04      239.88     29.48 o 
  -2   9  11       50.26       70.09     16.80 o 
  -1   9  11       12.44        3.62     12.42 o 
   0   9  11       46.32       46.58     14.83 o 
   1   9  11       15.82       17.90      8.82 o 
   2   9  11        5.40        5.91      4.61 o 
 -12  10  11     1027.66     1089.38     91.40 o 
 -11  10  11      664.90      706.65     78.60 o 
 -10  10  11       50.08       62.39     21.71 o 
  -9  10  11     1937.07     2099.16    108.32 o 
  -8  10  11      105.24      110.87     21.92 o 
  -7  10  11     3003.61     2987.17    103.87 o 
  -6  10  11     8970.72     9220.24    237.16 o 
  -5  10  11     5306.83     5537.84    135.57 o 
  -4  10  11      212.94      260.48     24.66 o 
  -3  10  11      587.49      616.76     47.39 o 
  -2  10  11       97.06      105.65     16.36 o 
  -1  10  11      154.27      153.20     22.70 o 
   0  10  11       50.71       74.15     13.78 o 
   1  10  11      636.79      626.63     37.05 o 
   2  10  11     1003.73      931.79     46.48 o 
 -12  11  11       28.15       80.51     26.62 o 
 -11  11  11      376.66      412.69     58.83 o 
 -10  11  11     8666.72     9197.45    300.54 o 
  -9  11  11    12334.01    12864.64    396.72 o 
  -8  11  11     5916.40     6287.77    225.39 o 
  -7  11  11     2494.82     2571.60     94.67 o 
  -6  11  11      884.28      919.66     49.78 o 
  -5  11  11      471.92      536.82     30.75 o 
  -4  11  11     3891.74     4200.35    126.65 o 
  -3  11  11     5479.93     5760.95    161.40 o 
  -2  11  11     3625.43     3736.65    117.01 o 
  -1  11  11     5352.07     5691.86    198.20 o 
   0  11  11     1590.50     1606.97     93.43 o 
   1  11  11      479.32      493.56     28.83 o 
 -12  12  11     1846.93     1975.86    124.56 o 
 -11  12  11     1807.46     1895.54    134.82 o 
 -10  12  11      522.09      626.87     53.11 o 
  -9  12  11       19.73       53.93     21.79 o 
  -8  12  11      439.54      446.08     45.22 o 
  -7  12  11     1187.64     1198.01     75.66 o 
  -6  12  11     4649.86     4957.53    147.15 o 
  -5  12  11     1934.18     2089.90     86.60 o 
  -4  12  11     5284.25     5658.35    157.81 o 
  -3  12  11     5165.57     5553.60    156.09 o 
  -2  12  11      142.60      122.57     22.42 o 
  -1  12  11       16.00       40.40     14.19 o 
   0  12  11      270.66      295.47     24.06 o 
   1  12  11     1496.39     1339.03     60.50 o 
 -12  13  11       29.64        8.76     10.30 o 
 -11  13  11      413.86      482.41     62.20 o 
 -10  13  11     3042.14     3090.93    135.06 o 
  -9  13  11      223.70      234.24     33.73 o 
  -8  13  11      405.44      453.10     45.28 o 
  -7  13  11      728.67      744.93     59.31 o 
  -6  13  11     1495.98     1673.46    142.00 o 
  -5  13  11      165.84      170.88     25.16 o 
  -4  13  11      415.62      440.94     41.42 o 
  -3  13  11      102.57      145.96     23.85 o 
  -2  13  11      734.69      784.42     56.12 o 
  -1  13  11     2200.30     2010.54     88.77 o 
   0  13  11      232.00      220.41     23.50 o 
   1  13  11      191.85      142.68     21.47 o 
 -11  14  11      502.27      465.49     57.57 o 
 -10  14  11      273.96      242.94     31.80 o 
  -9  14  11      746.59      717.74     58.18 o 
  -8  14  11      178.31      181.31     29.45 o 
  -7  14  11      943.45     1031.34     70.28 o 
  -6  14  11     1202.47     1327.50    124.15 o 
  -5  14  11     1129.20     1202.17     68.84 o 
  -4  14  11      218.39      258.80     32.23 o 
  -3  14  11      224.06      271.57     32.79 o 
  -2  14  11       19.14       15.34     12.15 o 
  -1  14  11      440.85      330.75     47.10 o 
   0  14  11      110.50       92.37     15.19 o 
   1  14  11      149.10      110.31     18.70 o 
 -11  15  11      150.37      150.25     30.37 o 
 -10  15  11     1606.27     1700.84     88.88 o 
  -9  15  11     4674.99     4969.56    187.48 o 
  -8  15  11     3701.17     3811.29    156.48 o 
  -7  15  11     1392.97     1478.94     85.36 o 
  -6  15  11       61.91      121.64     40.29 o 
  -5  15  11       37.48       38.42     15.20 o 
  -4  15  11     1464.45     1604.44     83.27 o 
  -3  15  11     2738.62     3020.62    125.44 o 
  -2  15  11     1861.09     2186.81     99.82 o 
  -1  15  11     2517.76     2544.61    145.10 o 
   0  15  11     1744.47     1604.52     68.95 o 
   1  15  11      402.67      300.36     29.90 o 
 -10  16  11      716.89      755.99     53.46 o 
  -9  16  11       11.08       -3.51     14.85 o 
  -8  16  11     1074.88      965.11     66.53 o 
  -7  16  11     1731.66     1812.49     94.77 o 
  -6  16  11     4321.97     5020.05    276.07 o 
  -5  16  11     5612.05     6278.28    212.99 o 
  -4  16  11     4753.07     5268.46    185.90 o 
  -3  16  11     1768.93     1978.22    154.37 o 
  -2  16  11       44.28       62.09     16.09 o 
  -1  16  11      224.21      254.33     37.09 o 
   0  16  11      572.14      547.95     34.85 o 
 -10  17  11     1707.11     1901.03    127.30 o 
  -9  17  11      686.29      750.77     54.94 o 
  -8  17  11      856.65      985.98     64.88 o 
  -7  17  11     1035.32     1095.66     69.22 o 
  -5  17  11       48.89       61.63     17.11 o 
  -4  17  11     1098.41     1167.40     68.16 o 
  -3  17  11     1457.60     1571.89     80.36 o 
  -2  17  11      595.93      626.97     53.29 o 
  -1  17  11     2132.07     2189.37     90.66 o 
   0  17  11     1212.08     1062.37     49.83 o 
 -10  18  11        3.98       -0.41     11.19 o 
  -9  18  11        4.78       -8.51     10.60 o 
  -8  18  11       45.41       80.41     27.52 o 
  -7  18  11        7.83        7.45      9.92 o 
  -6  18  11      183.26      180.11     22.96 o 
  -5  18  11      277.00      289.91     24.87 o 
  -4  18  11       40.77       87.09     17.85 o 
  -3  18  11        3.02        5.32     12.89 o 
  -2  18  11       26.40       24.92     14.54 o 
  -1  18  11      359.22      367.55     30.36 o 
   0  18  11        1.64       -4.46      7.06 o 
 -10  19  11      617.57      664.35     63.50 o 
  -9  19  11     1264.78     1305.34    100.83 o 
  -8  19  11     2170.13     2254.90    143.57 o 
  -7  19  11     1870.06     1964.31    128.51 o 
  -6  19  11      168.29      172.28     33.27 o 
  -5  19  11        6.13        7.09      6.75 o 
  -4  19  11      658.43      655.20     47.25 o 
  -3  19  11      392.46      400.16     35.63 o 
  -2  19  11      974.22      930.87     71.89 o 
  -1  19  11     1074.97     1052.97     52.93 o 
 -10  20  11      848.33      757.06     64.62 o 
  -9  20  11        7.02       -5.46     11.09 o 
  -8  20  11      486.98      456.56     55.15 o 
  -7  20  11     1346.66     1261.89     95.32 o 
  -6  20  11     3166.60     3659.29    202.15 o 
  -5  20  11     5136.88     5326.53    203.41 o 
  -4  20  11     4377.50     4646.48    197.56 o 
  -3  20  11     1967.59     2118.51     93.57 o 
  -2  20  11       42.98       42.40     13.69 o 
  -1  20  11       31.66       23.70      8.62 o 
  -9  21  11     2458.50     2625.21    136.05 o 
  -8  21  11     2416.38     2419.63    141.43 o 
  -7  21  11     1151.42     1165.06    127.59 o 
  -6  21  11      158.89      192.64     36.11 o 
  -5  21  11       22.54       37.39     17.24 o 
  -4  21  11      441.89      437.77     27.92 o 
  -3  21  11      792.70      855.63     40.65 o 
  -2  21  11     1309.94     1333.71     61.84 o 
  -1  21  11     2562.73     2376.71    114.77 o 
  -8  22  11      172.13      166.42     21.80 o 
  -7  22  11     1012.31     1068.45     86.84 o 
  -6  22  11      114.25      136.47     30.79 o 
  -5  22  11      584.12      686.89     57.77 o 
  -4  22  11     1076.64     1163.42    163.09 o 
  -3  22  11      581.20      555.88     29.22 o 
  -2  22  11        3.51       10.05      4.78 o 
  -8  23  11      429.38      450.13     47.11 o 
  -7  23  11      194.66      233.36     36.02 o 
  -6  23  11       14.78       19.73     11.94 o 
  -5  23  11       12.94       21.68      9.52 o 
  -4  23  11       98.51      104.77     15.58 o 
  -3  23  11       77.10       69.70     16.29 o 
  -7  24  11      329.59      453.35     47.82 o 
  -6  24  11     2531.56     3032.60    159.76 o 
  -5  24  11     3024.03     3434.86    175.05 o 
 -13   0  12     2486.68     2446.77    133.84 o 
 -12   0  12     1050.49     1101.24     88.62 o 
 -11   0  12     1019.83     1001.69     88.34 o 
 -10   0  12      630.19      601.81     48.51 o 
  -9   0  12       39.65       71.96     16.19 o 
  -8   0  12      209.72      237.57     42.40 o 
  -7   0  12      870.38      831.94     59.11 o 
  -6   0  12     4443.81     4205.97    193.84 o 
  -5   0  12     8719.01     8433.33    296.65 o 
  -4   0  12     3555.91     3550.19    206.44 o 
  -3   0  12      495.80      672.58     80.28 o 
  -2   0  12      697.75      896.72     92.50 o 
  -1   0  12      282.68      284.97     49.28 o 
   0   0  12     2039.09     2097.90     92.22 o 
   1   0  12     4434.97     4165.33    138.73 o 
 -13   1  12      133.99       97.17     15.06 o 
 -12   1  12      342.40      329.23     31.21 o 
 -11   1  12     1279.28     1237.60     70.80 o 
 -10   1  12     1444.81     1363.13     52.08 o 
  -9   1  12     2394.48     2483.04     78.52 o 
  -8   1  12     4769.45     4860.19    125.86 o 
  -7   1  12      322.89      315.71     28.50 o 
  -6   1  12     1098.63      994.37     36.83 o 
  -5   1  12      402.55      408.94     32.36 o 
  -4   1  12      548.75      527.41     37.10 o 
  -3   1  12     7451.78     8154.47    259.49 o 
  -2   1  12     8369.20     8434.43    278.37 o 
  -1   1  12     4299.45     4295.33    165.24 o 
   0   1  12      986.97     1034.44     42.04 o 
   1   1  12      298.15      282.54     18.02 o 
 -13   2  12       77.64       65.19     19.56 o 
 -12   2  12       29.88       21.82     11.60 o 
 -11   2  12       25.60       57.06     16.06 o 
 -10   2  12        2.30       13.02      6.74 o 
  -9   2  12       23.97       24.84      8.77 o 
  -8   2  12      332.15      358.53     26.62 o 
  -7   2  12      497.74      494.35     31.12 o 
  -6   2  12      321.25      323.94     19.30 o 
  -5   2  12      855.00      855.41     42.01 o 
  -4   2  12       19.67       52.90     13.47 o 
  -3   2  12      592.03      607.91     52.24 o 
  -2   2  12      580.34      654.45     54.94 o 
  -1   2  12       10.91       20.64     18.70 o 
   0   2  12       19.49       20.42      7.31 o 
   1   2  12      123.72      104.35     10.58 o 
 -13   3  12        0.85       -6.65      9.95 o 
 -12   3  12       35.44       52.84     21.24 o 
 -11   3  12      146.00      161.48     23.09 o 
 -10   3  12      913.39      956.38     57.06 o 
  -9   3  12      959.23      956.26     43.63 o 
  -8   3  12     1679.03     1666.81     73.21 o 
  -7   3  12     3123.79     3070.21    107.57 o 
  -6   3  12       99.99      100.27     16.77 o 
  -5   3  12       37.10       43.58      8.97 o 
  -4   3  12     1672.04     1639.59     70.25 o 
  -3   3  12      468.55      453.88     43.93 o 
  -2   3  12     3009.24     3212.28    137.56 o 
  -1   3  12     1892.04     1749.24     90.80 o 
   0   3  12      384.17      349.02     22.89 o 
   1   3  12        9.46       10.90      5.08 o 
 -13   4  12     2592.41     2723.24    149.83 o 
 -12   4  12     2170.63     2278.52    146.28 o 
 -11   4  12     2227.58     2350.97    156.93 o 
 -10   4  12      529.61      624.91     49.63 o 
  -9   4  12       99.98      115.01     17.73 o 
  -8   4  12     3197.90     2990.97    135.92 o 
  -7   4  12     5465.71     5387.14    160.58 o 
  -6   4  12     9136.04     9162.69    195.51 o 
  -5   4  12     6583.11     6689.11    141.86 o 
  -4   4  12    10717.47    10609.44    264.62 o 
  -3   4  12     1142.80     1089.35     80.98 o 
  -2   4  12       29.18       71.17     42.76 o 
  -1   4  12      340.99      360.54     37.29 o 
   0   4  12      837.63      866.81     37.00 o 
   1   4  12     1605.72     1561.04     56.08 o 
 -13   5  12        1.95       -7.95     13.30 o 
 -12   5  12     1154.97     1251.10    100.94 o 
 -11   5  12     3658.76     3876.36    221.33 o 
 -10   5  12     3405.15     3621.46    215.29 o 
  -9   5  12     5168.06     5186.69    263.72 o 
  -8   5  12     5699.05     5904.25    193.47 o 
  -7   5  12     2194.98     2136.42     72.33 o 
  -6   5  12      182.21      168.08     15.66 o 
  -5   5  12       98.24      104.22     13.00 o 
  -4   5  12     1748.74     1732.34     61.57 o 
  -3   5  12     2191.52     2305.09    109.44 o 
  -2   5  12     7789.20     8224.31    269.07 o 
  -1   5  12     1321.00     1377.94    113.05 o 
   0   5  12      962.98      982.66     43.61 o 
   1   5  12       37.73       39.04      8.27 o 
 -13   6  12      603.46      699.10     64.23 o 
 -12   6  12       83.81      114.46     30.34 o 
 -11   6  12      317.54      374.41     57.62 o 
 -10   6  12       13.91       36.37     23.57 o 
  -9   6  12       15.86       29.70     10.56 o 
  -8   6  12       61.40       57.59     14.61 o 
  -7   6  12     1682.82     1691.30     71.38 o 
  -6   6  12     2748.78     2807.54     84.82 o 
  -5   6  12     1752.85     1792.57     82.92 o 
  -4   6  12     1462.75     1438.50     65.53 o 
  -3   6  12       36.58       23.62     12.89 o 
  -2   6  12      609.11      652.43     51.75 o 
  -1   6  12      205.55      193.84     26.93 o 
   0   6  12      211.67      219.32     20.73 o 
   1   6  12      345.32      322.43     18.24 o 
 -13   7  12        0.01       19.30     11.59 o 
 -12   7  12      164.03      145.53     32.57 o 
 -11   7  12       49.59       98.20     33.80 o 
 -10   7  12      487.36      564.54     75.25 o 
  -9   7  12      614.69      587.59     50.05 o 
  -8   7  12      518.70      472.03     36.15 o 
  -7   7  12        6.04        1.71      7.13 o 
  -6   7  12       65.45       75.43     15.77 o 
  -5   7  12      184.57      198.43     18.13 o 
  -4   7  12       28.14       33.53      9.50 o 
  -3   7  12       51.45       66.35     18.59 o 
  -2   7  12       17.30       52.71     19.01 o 
  -1   7  12      138.27      119.19     22.37 o 
   0   7  12      119.88      106.95     14.79 o 
   1   7  12       58.67       40.79      7.65 o 
 -12   8  12     1104.01     1219.62    100.77 o 
 -11   8  12     2434.03     2660.97    173.56 o 
 -10   8  12     1362.18     1305.99    118.31 o 
  -9   8  12       61.23       75.91     24.74 o 
  -8   8  12     1818.60     1877.79    117.93 o 
  -7   8  12     5403.32     5481.95    158.92 o 
  -6   8  12     6707.83     6818.12    187.40 o 
  -5   8  12     2835.76     2949.86    127.69 o 
  -4   8  12     3001.76     2953.11    142.95 o 
  -3   8  12     2585.21     2759.09    119.22 o 
  -2   8  12       29.47       44.51     16.30 o 
  -1   8  12      830.28      799.17     53.28 o 
   0   8  12      353.83      341.07     24.42 o 
   1   8  12      833.94      819.87     43.20 o 
 -12   9  12       67.51      121.65     30.89 o 
 -11   9  12     1862.66     2008.41    145.23 o 
 -10   9  12     5083.51     5713.22    303.62 o 
  -9   9  12     4473.76     4667.41    266.71 o 
  -8   9  12     8077.53     8179.72    182.02 o 
  -7   9  12     3164.87     3285.21    110.26 o 
  -6   9  12       87.20       95.02     15.95 o 
  -5   9  12      858.03      924.47     40.10 o 
  -4   9  12     1513.69     1613.40     68.08 o 
  -3   9  12     5056.86     5069.91    180.04 o 
  -2   9  12     7199.45     7578.50    388.63 o 
  -1   9  12     3149.32     3103.45    111.90 o 
   0   9  12      977.79      911.06     43.66 o 
   1   9  12      293.03      279.91     23.01 o 
 -12  10  12     2537.13     2760.76    163.03 o 
 -11  10  12      769.62      773.23     83.75 o 
 -10  10  12       93.48      158.85     44.30 o 
  -9  10  12      125.89      136.92     25.72 o 
  -8  10  12      144.62      150.92     15.55 o 
  -7  10  12     4520.35     4567.79    119.52 o 
  -6  10  12     5253.75     5458.77    157.36 o 
  -5  10  12     2883.89     2942.81    155.21 o 
  -4  10  12     2323.34     2441.66     87.84 o 
  -3  10  12       85.27       88.31     17.84 o 
  -2  10  12      197.80      191.48     20.84 o 
  -1  10  12      685.40      706.97     39.46 o 
   0  10  12      319.68      315.62     22.82 o 
 -12  11  12       34.24       70.08     22.92 o 
 -11  11  12      266.00      213.20     41.59 o 
 -10  11  12      213.94      254.81     50.67 o 
  -9  11  12      410.80      414.06     48.99 o 
  -8  11  12      647.16      649.27     50.02 o 
  -7  11  12      612.90      668.40     36.02 o 
  -6  11  12        7.77       28.83     13.73 o 
  -5  11  12      458.90      529.60     44.04 o 
  -4  11  12        6.73        1.84     10.16 o 
  -3  11  12       92.09       81.85     14.63 o 
  -2  11  12       92.19      112.65     19.52 o 
  -1  11  12       76.15       79.59     13.16 o 
   0  11  12        5.35        2.30      5.88 o 
 -12  12  12      878.48      821.02     72.84 o 
 -11  12  12     1312.37     1314.93    107.70 o 
 -10  12  12      123.68       99.95     29.09 o 
  -9  12  12       52.28       72.79     41.25 o 
  -8  12  12      589.29      645.98     42.49 o 
  -7  12  12     1498.53     1527.52     68.59 o 
  -6  12  12     1754.25     1883.82     99.95 o 
  -5  12  12      310.45      333.58     34.41 o 
  -4  12  12       85.64      101.80     22.39 o 
  -3  12  12       48.37       58.98     12.13 o 
  -2  12  12       69.79       46.50     21.44 o 
  -1  12  12      166.55      161.05     20.14 o 
   0  12  12      366.01      329.89     25.45 o 
 -11  13  12     1035.64     1079.29     94.01 o 
 -10  13  12     3308.84     3545.28    146.03 o 
  -9  13  12     4618.00     5051.89    150.00 o 
  -8  13  12     3040.76     3271.06    111.52 o 
  -7  13  12     2441.16     2531.34     93.69 o 
  -6  13  12       33.68       81.55     32.92 o 
  -5  13  12     1317.53     1496.23     92.17 o 
  -4  13  12     2474.35     2609.19    113.08 o 
  -3  13  12     2910.61     3146.28    127.45 o 
  -2  13  12     3958.55     3759.64    134.56 o 
  -1  13  12     1677.88     1473.50     81.36 o 
   0  13  12     1004.67      798.03     40.40 o 
 -11  14  12     1115.58     1164.34     94.47 o 
 -10  14  12       70.26       78.67     18.51 o 
  -9  14  12      364.27      358.39     29.77 o 
  -8  14  12      119.41      166.95     21.69 o 
  -7  14  12     2928.21     3330.18    132.20 o 
  -6  14  12     8430.74     9388.11    419.39 o 
  -5  14  12     6855.23     7534.97    241.92 o 
  -4  14  12     5051.70     5486.14    190.64 o 
  -3  14  12      780.50      811.82     54.97 o 
  -2  14  12        5.40       20.37     16.31 o 
  -1  14  12      661.48      695.74     59.25 o 
   0  14  12     1060.21      918.82     60.77 o 
 -11  15  12      368.34      383.95     47.90 o 
 -10  15  12      873.48      921.06     60.49 o 
  -9  15  12      983.10     1027.50     52.12 o 
  -8  15  12     2688.03     2922.65    102.01 o 
  -7  15  12      797.83      938.08     65.98 o 
  -6  15  12        6.08        4.41     24.48 o 
  -5  15  12       33.03       20.90     11.92 o 
  -4  15  12      355.32      436.98     38.63 o 
  -3  15  12      813.08      834.75     69.65 o 
  -2  15  12     1508.81     1528.36     99.63 o 
  -1  15  12      959.44      908.59     67.96 o 
 -10  16  12        4.34        2.13      9.46 o 
  -9  16  12        3.21        4.11      8.22 o 
  -8  16  12       59.96       55.39     13.37 o 
  -7  16  12       36.14       55.64     19.03 o 
  -6  16  12      178.03      226.43     38.97 o 
  -5  16  12      377.14      406.37     37.14 o 
  -4  16  12       73.45       78.92     18.18 o 
  -3  16  12       27.86       15.08      9.34 o 
  -2  16  12       50.88       45.12     16.22 o 
  -1  16  12        8.50       17.82      7.74 o 
 -10  17  12      969.49      991.65     82.45 o 
  -9  17  12     2731.13     3038.77     98.45 o 
  -8  17  12     2655.81     2905.12     98.21 o 
  -7  17  12      890.05     1054.32     90.92 o 
  -6  17  12       96.92       72.94     28.38 o 
  -5  17  12       27.41       50.53     11.54 o 
  -4  17  12      600.38      668.73     46.93 o 
  -3  17  12     1884.98     2012.65    101.84 o 
  -2  17  12     1217.64     1159.00     79.70 o 
  -1  17  12     1565.13     1381.72     80.72 o 
  -9  18  12       93.50       92.66     16.39 o 
  -8  18  12      813.60      815.03     57.60 o 
  -7  18  12     3170.56     3621.18    198.61 o 
  -6  18  12     3542.17     3931.38    214.04 o 
  -5  18  12     5220.45     5260.71    171.20 o 
  -4  18  12     4618.90     5112.50    284.56 o 
  -3  18  12      864.95      803.84     64.87 o 
  -2  18  12        2.76        3.12      6.16 o 
  -9  19  12     1347.31     1428.52    113.32 o 
  -8  19  12     1259.59     1416.00    167.16 o 
  -7  19  12      623.24      753.82     72.79 o 
  -6  19  12      173.46      190.39     36.96 o 
  -5  19  12      217.89      229.03     19.80 o 
  -4  19  12     1439.82     1471.42     64.10 o 
  -3  19  12     1456.95     1506.32     92.26 o 
  -2  19  12     1686.35     1624.39     71.06 o 
  -9  20  12       20.60       20.18      7.58 o 
  -8  20  12       55.15       53.42     12.96 o 
  -7  20  12      219.24      273.33     41.17 o 
  -6  20  12       93.77      102.56     25.95 o 
  -5  20  12      201.65      208.33     18.07 o 
  -4  20  12       71.33       85.84     15.17 o 
  -3  20  12       11.57       18.23      7.88 o 
  -2  20  12       15.99       20.02      8.92 o 
  -8  21  12      842.51      906.63     72.79 o 
  -7  21  12      191.70      205.95     36.08 o 
  -6  21  12       31.71       15.47     15.33 o 
  -5  21  12       68.00       56.46     22.18 o 
  -4  21  12      104.67       97.70     11.06 o 
  -3  21  12     1657.22     1447.38     57.47 o 
  -7  22  12     1123.78     1304.23     91.98 o 
  -6  22  12     2428.81     2856.19    157.17 o 
  -5  22  12     2605.37     3227.95    169.15 o 
  -6  23  12       60.55       61.22     19.15 o 
 -13   1  13       19.51       18.42     10.21 o 
 -12   1  13      295.79      320.94     30.89 o 
 -11   1  13     1010.10      975.91     60.86 o 
 -10   1  13     1368.10     1316.48     51.41 o 
  -9   1  13     1622.21     1609.95     60.15 o 
  -8   1  13     1601.78     1529.04     59.24 o 
  -7   1  13       50.39       56.38     10.89 o 
  -6   1  13       56.43       68.14     13.06 o 
  -5   1  13      459.72      486.27     32.42 o 
  -4   1  13     1142.12     1059.58     58.60 o 
  -3   1  13     2376.52     2157.16    141.61 o 
  -2   1  13     4159.24     3918.49    152.76 o 
  -1   1  13     1153.03     1066.99     41.59 o 
   0   1  13      328.30      307.60     18.08 o 
 -13   2  13     2949.78     2822.72    148.92 o 
 -12   2  13      764.86      817.95     50.67 o 
 -11   2  13      810.63      852.74     55.78 o 
 -10   2  13       51.20       53.07     10.71 o 
  -9   2  13     1613.69     1648.79     74.53 o 
  -8   2  13     3358.07     3276.41     95.96 o 
  -7   2  13     1864.11     1866.43     78.45 o 
  -6   2  13     6442.69     6129.75    134.75 o 
  -5   2  13     7429.86     7026.28    191.63 o 
  -4   2  13     4225.95     3975.19    203.65 o 
  -3   2  13      200.15      191.06     29.03 o 
  -2   2  13      105.41      171.91     27.28 o 
  -1   2  13     1186.39     1191.04     44.16 o 
   0   2  13     1405.02     1311.14     41.72 o 
 -13   3  13       82.34       90.18     22.90 o 
 -12   3  13     1235.41     1226.97     97.43 o 
 -11   3  13     2963.21     2930.12    178.78 o 
 -10   3  13     3429.31     3351.89    153.87 o 
  -9   3  13     3544.63     3706.88    129.90 o 
  -8   3  13     4317.51     4302.82    136.42 o 
  -7   3  13      536.15      503.83     37.72 o 
  -6   3  13       53.28       60.68     11.24 o 
  -5   3  13     2138.01     2029.80     79.88 o 
  -4   3  13     1537.91     1395.17     83.95 o 
  -3   3  13     1378.40     1463.09     81.96 o 
  -2   3  13     2638.80     2765.51    119.02 o 
  -1   3  13     1301.74     1266.19     48.66 o 
   0   3  13      891.53      762.14     29.34 o 
 -13   4  13      471.91      462.12     49.06 o 
 -12   4  13      441.81      425.65     54.62 o 
 -11   4  13      302.03      322.41     55.37 o 
 -10   4  13       74.19       70.65     13.75 o 
  -9   4  13      638.93      609.74     40.57 o 
  -8   4  13     1225.48     1243.92     66.64 o 
  -7   4  13      647.66      620.16     35.46 o 
  -6   4  13      579.56      507.20     31.04 o 
  -5   4  13     1134.39     1062.98     53.17 o 
  -4   4  13       26.78       26.87     12.20 o 
  -3   4  13      309.16      321.07     36.91 o 
  -2   4  13      218.70      212.66     33.14 o 
  -1   4  13       12.38       16.00      6.15 o 
   0   4  13      120.68       98.63     11.41 o 
 -13   5  13       10.46       36.68     15.25 o 
 -12   5  13       20.39       29.34     16.37 o 
 -11   5  13      423.24      482.37     64.71 o 
 -10   5  13      513.46      447.80     66.94 o 
  -9   5  13      123.86      118.56     16.82 o 
  -8   5  13      896.96      888.33     51.23 o 
  -7   5  13     1993.85     1973.38     69.26 o 
  -6   5  13       90.72       74.93     11.49 o 
  -5   5  13       48.81       75.61     14.73 o 
  -4   5  13     1877.32     1797.25     91.85 o 
  -3   5  13     1019.56     1002.64     64.24 o 
  -2   5  13      271.22      323.59     44.29 o 
  -1   5  13       71.12       87.55     14.47 o 
   0   5  13      152.21      147.21     18.95 o 
 -12   6  13     3466.90     3597.48    197.27 o 
 -11   6  13     2120.55     2292.71    156.14 o 
 -10   6  13        9.68       27.98     15.20 o 
  -9   6  13      187.49      212.67     24.61 o 
  -8   6  13     1503.83     1474.18     68.64 o 
  -7   6  13     2126.15     2157.86     73.43 o 
  -6   6  13     7469.74     7560.74    175.06 o 
  -5   6  13     5465.51     4678.95    169.63 o 
  -4   6  13     1922.07     1912.50     93.70 o 
  -3   6  13      439.36      406.84     39.45 o 
  -2   6  13      310.68      273.00     31.12 o 
  -1   6  13     1174.39     1105.70     53.01 o 
   0   6  13      731.13      683.74     27.01 o 
 -12   7  13     1310.82     1292.61    102.09 o 
 -11   7  13     1500.01     1783.57    133.64 o 
 -10   7  13     3576.30     3722.69    222.93 o 
  -9   7  13     4821.25     4965.35    179.08 o 
  -8   7  13     1711.22     1654.52     73.20 o 
  -7   7  13     1821.82     1773.06     73.57 o 
  -6   7  13       52.67       50.73     16.85 o 
  -5   7  13      260.12      259.26     18.70 o 
  -4   7  13     4002.71     3837.02    156.04 o 
  -3   7  13     2797.60     2895.12    120.25 o 
  -2   7  13     2121.92     2159.17     96.29 o 
  -1   7  13     1933.11     1853.78     65.44 o 
   0   7  13     1129.04      928.23     60.00 o 
 -12   8  13      359.81      432.92     55.97 o 
 -11   8  13     1162.77     1242.28    108.90 o 
 -10   8  13       57.31       53.69     22.93 o 
  -9   8  13       52.44       62.93     17.98 o 
  -8   8  13     1607.94     1547.23     59.22 o 
  -7   8  13      712.82      713.67     43.28 o 
  -6   8  13      884.26      829.53     54.44 o 
  -5   8  13     4175.55     4443.65    132.09 o 
  -4   8  13      381.01      404.41     30.22 o 
  -3   8  13      140.57      158.67     22.67 o 
  -2   8  13       46.54       26.99     12.89 o 
  -1   8  13      436.98      445.83     23.43 o 
   0   8  13      455.17      473.53     30.14 o 
 -12   9  13      180.72      161.31     31.72 o 
 -11   9  13        8.94      -15.83     28.13 o 
 -10   9  13      179.76      172.69     41.03 o 
  -9   9  13      601.52      511.17    107.50 o 
  -8   9  13        0.05       -2.02      7.71 o 
  -7   9  13      554.80      555.98     38.39 o 
  -6   9  13     2842.42     2747.46    196.59 o 
  -5   9  13        1.44        6.13      8.46 o 
  -4   9  13       98.10      133.22     21.45 o 
  -3   9  13        0.50        1.03      7.58 o 
  -2   9  13      111.84       92.43     13.99 o 
  -1   9  13       98.45       85.12      9.85 o 
   0   9  13       58.26       52.06     12.78 o 
 -12  10  13      639.79      648.47     65.32 o 
 -11  10  13       40.78       42.04     17.21 o 
 -10  10  13      178.81      221.54     42.99 o 
  -9  10  13       21.58       25.96     20.50 o 
  -8  10  13      384.79      324.13     43.45 o 
  -7  10  13      520.43      566.01     39.02 o 
  -6  10  13     1342.68     1369.21     92.22 o 
  -5  10  13      711.78      805.16     53.52 o 
  -4  10  13     1819.02     1838.32     84.45 o 
  -3  10  13      591.94      592.62     42.31 o 
  -2  10  13       75.68       92.51     11.71 o 
  -1  10  13      392.11      359.93     23.28 o 
 -12  11  13      651.85      607.67     61.67 o 
 -11  11  13      997.55     1017.26     93.60 o 
 -10  11  13     7495.17     8196.11    389.69 o 
  -9  11  13     5213.80     5866.12    309.65 o 
  -8  11  13     2985.71     3372.60    135.40 o 
  -7  11  13      666.32      748.87     57.82 o 
  -6  11  13        0.05       52.87     35.74 o 
  -5  11  13      427.80      482.74     41.30 o 
  -4  11  13     3852.14     3962.55    201.11 o 
  -3  11  13     6452.70     6312.51    198.25 o 
  -2  11  13     3848.64     3431.23    121.89 o 
  -1  11  13     2381.17     2003.29     83.26 o 
 -11  12  13      733.11      727.48     74.48 o 
 -10  12  13       10.58       23.33     19.41 o 
  -9  12  13      189.86      256.29     50.03 o 
  -8  12  13     1801.46     2048.92    103.02 o 
  -7  12  13     3358.21     3739.38    152.62 o 
  -6  12  13     6537.07     7449.25    347.18 o 
  -5  12  13     5607.07     5998.37    200.78 o 
  -4  12  13      351.88      420.25     48.55 o 
  -3  12  13       33.25       48.24     20.18 o 
  -2  12  13       47.95       62.39     12.29 o 
  -1  12  13      302.56      274.60     22.28 o 
 -11  13  13       44.61       79.20     23.69 o 
 -10  13  13     2030.51     2211.32    150.52 o 
  -9  13  13     1500.31     1565.70     82.21 o 
  -8  13  13      749.86      847.42     61.17 o 
  -7  13  13      184.22      228.85     43.24 o 
  -6  13  13      237.25      257.10     47.57 o 
  -5  13  13      178.06      211.62     28.27 o 
  -4  13  13      135.39      142.49     28.78 o 
  -3  13  13      339.76      308.15     40.27 o 
  -2  13  13      700.32      648.64     57.08 o 
  -1  13  13      291.22      274.99     30.97 o 
 -11  14  13      176.50      181.52     32.34 o 
 -10  14  13       14.41       21.63     14.40 o 
  -9  14  13      587.23      597.97     46.97 o 
  -8  14  13      636.62      686.02     52.66 o 
  -7  14  13      274.34      329.74     49.73 o 
  -6  14  13      489.81      546.27     66.91 o 
  -5  14  13      939.75      978.34     58.66 o 
  -4  14  13      172.33      211.83     35.77 o 
  -3  14  13      148.54      136.18     26.18 o 
  -2  14  13       44.72       59.52     18.30 o 
 -10  15  13     1069.12     1206.24     96.76 o 
  -9  15  13     2436.15     2809.93    115.48 o 
  -8  15  13      924.64     1045.46     88.01 o 
  -7  15  13      406.29      461.57     57.61 o 
  -6  15  13       10.42        8.54     17.67 o 
  -5  15  13      155.17      161.71     22.34 o 
  -4  15  13     1145.55     1219.97     84.93 o 
  -3  15  13     2670.78     2611.95    137.66 o 
  -2  15  13     2639.68     2355.97    121.19 o 
 -10  16  13        6.57       41.58     20.18 o 
  -9  16  13       80.90      110.06     32.23 o 
  -8  16  13      998.27     1151.20     91.31 o 
  -7  16  13     2629.75     3057.54    176.61 o 
  -6  16  13     4279.51     4819.57    245.71 o 
  -5  16  13     5600.68     5898.21    353.01 o 
  -4  16  13     2085.49     2018.10    114.99 o 
  -3  16  13      248.33      214.12     29.43 o 
  -2  16  13       66.34       76.73     16.13 o 
  -9  17  13     1979.37     2250.46    129.26 o 
  -8  17  13     1351.00     1533.08    107.28 o 
  -7  17  13      270.75      361.33     49.07 o 
  -6  17  13       42.18       29.00     19.14 o 
  -5  17  13      342.61      412.36     33.74 o 
  -4  17  13     1348.39     1308.35     83.67 o 
  -3  17  13     1508.02     1447.55     85.44 o 
  -9  18  13        8.86       27.72     14.31 o 
  -8  18  13       29.75       46.09     18.73 o 
  -7  18  13       20.53       35.09     19.48 o 
  -6  18  13       32.44       34.48     22.86 o 
  -5  18  13        1.04       11.48     18.34 o 
  -4  18  13       95.45       74.96     11.80 o 
  -3  18  13       62.48       68.53     15.59 o 
  -8  19  13      715.88      899.04     73.94 o 
  -7  19  13      320.39      420.94     51.32 o 
  -6  19  13      157.48      209.11     36.64 o 
  -5  19  13      138.49      155.07     18.89 o 
  -4  19  13      290.60      271.73     30.31 o 
  -8  20  13     1193.85     1426.51     94.20 o 
  -7  20  13     2601.96     3018.02    162.15 o 
  -6  20  13     3384.93     4039.04    201.26 o 
  -5  20  13     2991.21     3597.38    182.95 o 
  -7  21  13      197.60      228.04     35.16 o 
  -6  21  13        2.66       15.95      9.91 o 
 -12   0  14      724.26      697.27     62.59 o 
 -11   0  14      221.08      248.22     38.03 o 
 -10   0  14       62.63       94.60     18.18 o 
  -9   0  14     1729.21     1670.94     87.34 o 
  -8   0  14     3072.97     3025.58    152.36 o 
  -7   0  14     4978.90     4606.40    242.66 o 
  -6   0  14     7404.42     6942.46    231.19 o 
  -5   0  14     3096.65     2713.43    207.84 o 
  -4   0  14      145.29      132.13     26.40 o 
  -3   0  14        4.07       24.18     18.97 o 
  -2   0  14      349.15      375.26     47.78 o 
  -1   0  14     1237.23     1205.84     53.99 o 
 -12   1  14      862.19      738.93     65.76 o 
 -11   1  14     2868.26     2503.87     83.15 o 
 -10   1  14     3653.19     3515.58     95.08 o 
  -9   1  14     4134.29     3769.91    103.68 o 
  -8   1  14     1701.92     1609.71     59.05 o 
  -7   1  14       16.13       23.77     11.50 o 
  -6   1  14      297.00      299.81     23.17 o 
  -5   1  14     1651.43     1582.82     57.77 o 
  -4   1  14     2595.66     2392.69    160.23 o 
  -3   1  14     3643.19     3603.28    138.89 o 
  -2   1  14     1947.10     1787.46     81.26 o 
  -1   1  14      957.62      814.39     29.73 o 
 -12   2  14       26.58       23.78     11.51 o 
 -11   2  14       29.40       23.97      9.05 o 
 -10   2  14       23.87       26.08      9.40 o 
  -9   2  14      385.50      368.20     30.55 o 
  -8   2  14      191.55      180.38     22.54 o 
  -7   2  14       20.69       36.45     11.73 o 
  -6   2  14       67.95       60.44     12.32 o 
  -5   2  14       63.83       69.00     12.43 o 
  -4   2  14       81.74       59.19     26.89 o 
  -3   2  14        0.33       21.06     15.41 o 
  -2   2  14       10.54       32.67     13.02 o 
  -1   2  14       25.07       21.32      4.85 o 
 -12   3  14      394.54      361.38     47.43 o 
 -11   3  14      590.31      516.38     61.25 o 
 -10   3  14      718.64      684.06     40.08 o 
  -9   3  14      671.47      697.54     42.91 o 
  -8   3  14      436.04      435.43     34.43 o 
  -7   3  14      391.78      400.56     39.56 o 
  -6   3  14       24.48       16.24      8.97 o 
  -5   3  14     1216.36     1128.30     46.64 o 
  -4   3  14      991.27      843.47     59.00 o 
  -3   3  14      499.19      552.23     43.88 o 
  -2   3  14      353.52      336.12     23.32 o 
  -1   3  14      301.11      287.04     18.12 o 
 -12   4  14     1880.27     1888.89    123.67 o 
 -11   4  14      251.02      215.91     39.12 o 
 -10   4  14      187.30      193.57     27.17 o 
  -9   4  14      914.19      966.57     51.27 o 
  -8   4  14     2577.87     2572.05     94.67 o 
  -7   4  14     4215.64     3971.53    153.99 o 
  -6   4  14     4839.69     4471.05    115.80 o 
  -5   4  14     2991.38     2851.93     97.37 o 
  -4   4  14     1841.86     1674.43     68.65 o 
  -3   4  14      366.38      284.42     23.46 o 
  -2   4  14      462.12      461.56     23.65 o 
  -1   4  14     1634.31     1470.25     50.16 o 
 -12   5  14      808.25      765.50     71.58 o 
 -11   5  14     2541.42     2593.62    162.59 o 
 -10   5  14     2814.69     2700.07    149.68 o 
  -9   5  14     4023.70     3879.45    125.60 o 
  -8   5  14     2352.59     2311.76     87.96 o 
  -7   5  14      121.22      115.42     20.72 o 
  -6   5  14      409.82      387.31     29.75 o 
  -5   5  14     1090.04     1062.21     42.58 o 
  -4   5  14     1438.91     1515.44     78.59 o 
  -3   5  14     2034.69     1862.90    111.53 o 
  -2   5  14     2124.25     1965.00     67.13 o 
  -1   5  14     1009.16      878.27     34.16 o 
 -12   6  14      875.10      861.88     76.95 o 
 -11   6  14       22.74      -20.71     23.26 o 
 -10   6  14       61.70       59.42     14.69 o 
  -9   6  14      693.23      704.77     42.74 o 
  -8   6  14     1345.93     1263.99     70.61 o 
  -7   6  14     1008.50      912.67     60.17 o 
  -6   6  14      783.04      714.75     45.85 o 
  -5   6  14      883.61      800.64     44.03 o 
  -4   6  14      207.47      210.05     26.54 o 
  -3   6  14       51.18       51.90     14.55 o 
  -2   6  14       10.39       17.98      6.11 o 
  -1   6  14       54.30       47.66     11.57 o 
 -12   7  14        6.72       14.94     12.23 o 
 -11   7  14      146.59      102.71     26.70 o 
 -10   7  14       75.86       69.52     14.18 o 
  -9   7  14       21.30       28.35     10.78 o 
  -8   7  14      107.48      120.96     19.58 o 
  -7   7  14      186.24      155.91     28.51 o 
  -6   7  14        3.32        4.96     12.99 o 
  -5   7  14       32.95       43.75     11.08 o 
  -4   7  14       13.95       19.72      8.27 o 
  -3   7  14      206.59      177.92     18.46 o 
  -2   7  14       61.25       52.88      7.90 o 
  -1   7  14      139.41      114.10     21.46 o 
 -12   8  14      758.40      784.55     71.72 o 
 -11   8  14       27.34       20.89     13.21 o 
 -10   8  14      160.55      135.53     31.87 o 
  -9   8  14       67.99       88.55     34.02 o 
  -8   8  14      838.98      847.38     40.89 o 
  -7   8  14     1063.03     1008.39     50.93 o 
  -6   8  14     2419.78     2081.89    120.39 o 
  -5   8  14     2209.78     2239.68    129.21 o 
  -4   8  14     1473.84     1458.53     58.07 o 
  -3   8  14      274.93      237.35     20.20 o 
  -2   8  14      206.95      197.47     14.08 o 
 -12   9  14     1600.63     1756.54    114.51 o 
 -11   9  14     2009.62     2101.80    140.93 o 
 -10   9  14     1683.14     1768.10    132.69 o 
  -9   9  14     2449.71     2381.58    429.11 o 
  -8   9  14     2474.04     2548.60    109.09 o 
  -7   9  14       76.70       72.72     12.68 o 
  -6   9  14      873.06      805.53     63.51 o 
  -5   9  14      795.88      895.04     72.44 o 
  -4   9  14     2089.88     2037.70     85.67 o 
  -3   9  14     3611.37     3216.73    113.45 o 
  -2   9  14     2479.64     2137.45     56.36 o 
 -12  10  14     1755.36     1752.41    111.70 o 
 -11  10  14      531.72      560.45     63.84 o 
 -10  10  14      618.63      639.87     74.65 o 
  -9  10  14      200.78      201.21     38.55 o 
  -8  10  14      577.16      698.39     77.56 o 
  -7  10  14     2316.01     2292.90     82.55 o 
  -6  10  14     2639.34     2904.86    174.36 o 
  -5  10  14      810.21      769.83     64.30 o 
  -4  10  14      285.91      305.22     39.29 o 
  -3  10  14      236.39      186.91     29.97 o 
  -2  10  14      202.39      193.47     18.74 o 
 -11  11  14      509.83      551.02     62.99 o 
 -10  11  14       48.54       53.96     25.78 o 
  -9  11  14      340.82      284.71     49.96 o 
  -8  11  14       23.19       10.61     10.12 o 
  -7  11  14       19.37       42.36     15.22 o 
  -6  11  14       41.98       52.59     24.52 o 
  -5  11  14       15.78       40.66     15.34 o 
  -4  11  14       36.10       55.57     17.82 o 
  -3  11  14       42.52       39.28     10.91 o 
  -2  11  14       39.51       26.49      9.66 o 
 -11  12  14      216.94      189.92     34.70 o 
 -10  12  14      138.68      185.72     38.41 o 
  -9  12  14       76.96      109.34     35.66 o 
  -8  12  14      157.53      157.78     39.03 o 
  -7  12  14      572.24      588.82     47.99 o 
  -6  12  14     1305.21     1413.41    109.13 o 
  -5  12  14      598.88      613.46     55.29 o 
  -4  12  14      875.23      892.62     67.60 o 
  -3  12  14       27.45       26.85      6.85 o 
  -2  12  14      335.73      342.05     32.70 o 
 -11  13  14     1950.31     2119.14    127.82 o 
 -10  13  14     2791.44     3168.99    180.66 o 
  -9  13  14     1723.93     1946.87     90.01 o 
  -8  13  14     1247.57     1234.36    183.63 o 
  -7  13  14       31.86       45.52     14.60 o 
  -6  13  14      242.98      301.55     45.72 o 
  -5  13  14      246.52      209.22     29.13 o 
  -4  13  14     2611.80     2555.61    132.21 o 
  -3  13  14     2556.66     2253.10    116.02 o 
 -10  14  14       60.60      109.60     28.22 o 
  -9  14  14      420.38      428.22     47.45 o 
  -8  14  14     1502.86     1431.27    198.78 o 
  -7  14  14     3527.75     3509.49    408.71 o 
  -6  14  14     3551.93     4076.27    213.89 o 
  -5  14  14     2113.82     1948.10    107.75 o 
  -4  14  14     1307.99     1124.94     73.68 o 
  -3  14  14       71.19       47.60     12.72 o 
  -9  15  14      876.45      963.18     73.82 o 
  -8  15  14      513.49      487.21     83.68 o 
  -7  15  14        6.17       15.86      9.04 o 
  -6  15  14       50.52       46.89     23.85 o 
  -5  15  14      349.25      373.64     37.91 o 
  -4  15  14      679.42      661.52     50.92 o 
  -9  16  14       39.79       46.32     19.17 o 
  -8  16  14       10.81        5.08     13.01 o 
  -7  16  14        9.17       24.41     10.45 o 
  -6  16  14      166.67      230.49     39.49 o 
  -5  16  14      212.06      218.62     26.79 o 
  -4  16  14      374.95      389.58     35.74 o 
  -8  17  14      825.24      995.43     77.46 o 
  -7  17  14       33.82       37.66     10.43 o 
  -6  17  14       14.14       21.26     19.25 o 
  -8  18  14     2791.54     3111.60    159.65 o 
  -7  18  14     2829.78     3357.67    173.13 o 
 -11   1  15     1416.39     1251.36     61.17 o 
 -10   1  15     1517.41     1430.27     58.32 o 
  -9   1  15     1037.12      982.14     48.32 o 
  -8   1  15      213.20      226.14     28.34 o 
  -7   1  15      105.58      136.70     24.10 o 
  -6   1  15      568.26      465.78     31.84 o 
  -5   1  15     1840.05     1652.28    108.51 o 
  -4   1  15      957.53      957.58     55.14 o 
  -3   1  15     1279.74     1157.66     57.79 o 
  -2   1  15      727.52      636.34     35.37 o 
 -12   2  15     1080.32      948.51     71.04 o 
 -11   2  15       69.31       61.84     12.91 o 
 -10   2  15      102.74      128.14     16.06 o 
  -9   2  15     2044.66     2068.53     76.69 o 
  -8   2  15     3368.72     3178.10    126.95 o 
  -7   2  15     4891.22     4548.67    162.27 o 
  -6   2  15     2998.01     2563.12     75.05 o 
  -5   2  15     2574.38     2199.27    113.11 o 
  -4   2  15      695.75      644.60     43.81 o 
  -3   2  15       66.24       66.73     13.83 o 
  -2   2  15      956.98      866.71     59.23 o 
 -12   3  15      972.17      959.24     72.53 o 
 -11   3  15     2861.47     2442.79    174.38 o 
 -10   3  15     4472.58     4194.01    165.92 o 
  -9   3  15     2920.35     2724.93     91.96 o 
  -8   3  15      381.74      379.75     35.79 o 
  -7   3  15      187.54      190.01     24.96 o 
  -6   3  15      145.31      167.92     18.20 o 
  -5   3  15     1753.49     1681.46     65.03 o 
  -4   3  15     1091.05     1131.11     53.69 o 
  -3   3  15     2971.19     2674.47    141.54 o 
 -12   4  15       94.28      119.86     24.68 o 
 -11   4  15       22.22       13.77      7.90 o 
 -10   4  15       90.03       87.17     14.13 o 
  -9   4  15      397.24      426.40     38.35 o 
  -8   4  15      217.00      216.78     26.58 o 
  -7   4  15      694.85      635.31     46.08 o 
  -6   4  15     1142.18      972.60     56.38 o 
  -5   4  15      981.92      810.26     41.79 o 
  -4   4  15       31.50       23.70      6.75 o 
  -3   4  15      140.95      129.54     11.58 o 
 -12   5  15       95.93       78.91     20.21 o 
 -11   5  15      413.96      393.60     50.32 o 
 -10   5  15      462.66      377.83     46.62 o 
  -9   5  15      119.74      138.27     18.64 o 
  -8   5  15       24.88       36.53     12.40 o 
  -7   5  15      359.85      313.61     31.09 o 
  -6   5  15      192.35      163.37     17.43 o 
  -5   5  15      162.81      161.36     20.99 o 
  -4   5  15      124.63       97.18     14.88 o 
  -3   5  15      253.73      226.89     15.21 o 
 -12   6  15      786.03      778.96     65.60 o 
 -11   6  15      100.86      110.94     28.15 o 
 -10   6  15      939.62      868.70    124.49 o 
  -9   6  15     1912.66     1774.03     71.61 o 
  -8   6  15     1627.68     1528.25     75.99 o 
  -7   6  15     1657.52     1555.97     76.13 o 
  -6   6  15     1728.57     1440.70    117.48 o 
  -5   6  15     1515.49     1225.94     64.66 o 
  -4   6  15      413.95      342.03     20.68 o 
  -3   6  15      269.59      257.39     15.88 o 
 -11   7  15     2121.50     2134.63    133.65 o 
 -10   7  15     1996.22     1901.99    251.14 o 
  -9   7  15     3418.71     3499.90    192.33 o 
  -8   7  15      229.91      213.29     25.12 o 
  -7   7  15       28.18       21.83     10.27 o 
  -6   7  15      292.34      284.86     45.70 o 
  -5   7  15     1188.99     1056.15     87.39 o 
  -4   7  15     1215.46     1105.70     44.50 o 
  -3   7  15     3745.31     3077.92    120.53 o 
 -11   8  15      471.13      473.32     56.70 o 
 -10   8  15       41.42       37.53     26.08 o 
  -9   8  15      509.35      529.44     93.01 o 
  -8   8  15      683.21      699.44     46.27 o 
  -7   8  15     1165.26      992.56     66.76 o 
  -6   8  15     1218.37     1083.93     92.76 o 
  -5   8  15     1536.25     1307.96     63.12 o 
  -4   8  15      142.79      140.94     17.93 o 
  -3   8  15       99.72       75.99     18.48 o 
 -11   9  15        4.70       42.91     20.55 o 
 -10   9  15      652.90      714.88     73.93 o 
  -9   9  15       37.13       29.36     15.41 o 
  -8   9  15      222.05      181.60     34.53 o 
  -7   9  15       21.93       26.93     20.12 o 
  -6   9  15       79.78       80.76     27.80 o 
  -5   9  15      356.36      289.21     26.18 o 
  -4   9  15       13.28       -0.08      7.10 o 
 -11  10  15      274.07      303.02     43.01 o 
 -10  10  15      408.49      504.56     61.33 o 
  -9  10  15       80.15       74.44     22.09 o 
  -8  10  15      266.95      226.81     39.80 o 
  -7  10  15     1409.03     1301.57    103.69 o 
  -6  10  15     1931.50     1598.43    114.88 o 
  -5  10  15      732.98      694.24     41.71 o 
  -4  10  15      213.24      183.22     19.53 o 
 -11  11  15     2024.05     2377.33    135.88 o 
  -9  11  15     2041.54     1628.06    102.93 o 
  -8  11  15       83.59       61.35     21.30 o 
  -7  11  15       54.06       66.45     20.11 o 
  -6  11  15      196.21      217.60     38.95 o 
  -5  11  15     2064.35     1884.07     76.83 o 
  -4  11  15     1740.77     1567.86     95.00 o 
  -9  12  15     1052.58      854.82     66.01 o 
  -8  12  15     2552.30     2267.70    136.00 o 
  -7  12  15     2680.36     2519.91    151.50 o 
  -6  12  15      643.76      658.14     66.95 o 
  -5  12  15      379.54      318.24     38.13 o 
  -4  12  15       92.34       85.92     20.68 o 
  -8  13  15       25.25       10.45      8.08 o 
  -7  13  15       69.56       57.51     18.18 o 
  -6  13  15      409.11      358.97     47.67 o 
  -5  13  15       89.55       70.79     19.56 o 
  -8  14  15      137.58      101.28     20.97 o 
  -7  14  15       96.40       74.91     19.44 o 
  -6  14  15      756.81      717.13     65.99 o 
  -5  14  15      525.85      487.75     50.80 o 
  -7  15  15       71.99       72.64     19.94 o 
  -6  15  15      258.02      237.63     34.40 o 
 -10   0  16     1373.79     1296.44     87.52 o 
  -9   0  16     2151.67     1962.15    119.12 o 
  -8   0  16     1101.54     1013.08     78.93 o 
  -7   0  16     2616.42     2248.05    127.74 o 
  -6   0  16     2845.86     2236.36    120.65 o 
  -5   0  16     1850.55     1623.50     99.56 o 
  -4   0  16       28.80       41.36     11.75 o 
 -10   1  16     1537.81     1483.04     67.48 o 
  -9   1  16     1340.50     1203.92     61.18 o 
  -8   1  16       67.58       74.90     14.94 o 
  -7   1  16        5.04        8.65      7.27 o 
  -6   1  16      567.81      489.46     32.42 o 
  -5   1  16      279.45      275.22     35.42 o 
  -4   1  16      981.57      920.41     45.45 o 
 -11   2  16       19.05       43.87     15.67 o 
 -10   2  16        5.40       11.07      8.02 o 
  -9   2  16       69.23       62.63     13.47 o 
  -8   2  16       11.28       13.84     11.48 o 
  -7   2  16      119.86      112.98     17.12 o 
  -6   2  16      156.77      109.93     14.96 o 
  -5   2  16        4.31       -0.49      5.40 o 
  -4   2  16      605.89      447.28     29.47 o 
 -11   3  16     1099.52      824.96     58.78 o 
 -10   3  16      235.64      226.09     23.06 o 
  -9   3  16       93.25       85.95     15.28 o 
  -8   3  16       64.35       73.66     14.64 o 
  -7   3  16      216.98      216.22     22.94 o 
  -6   3  16      353.24      274.90     23.24 o 
  -5   3  16     1747.61     1299.61     57.49 o 
 -10   4  16      283.82      300.82     37.55 o 
  -9   4  16     2577.77     2333.54     92.95 o 
  -8   4  16     2794.28     2495.66     97.54 o 
  -7   4  16     3061.63     2574.55     97.17 o 
  -6   4  16     1647.77     1394.15     91.88 o 
  -5   4  16      742.53      506.09     44.86 o 
 -10   5  16     3460.63     2964.19    150.23 o 
  -9   5  16     1398.02     1227.40     60.36 o 
  -8   5  16      482.16      452.84     34.09 o 
  -7   5  16       74.23       53.61     20.04 o 
  -6   5  16      616.94      560.16     54.29 o 
  -5   5  16     2447.60     1866.00    102.72 o 
 -10   6  16       14.90       45.75     16.42 o 
  -9   6  16       93.21      103.51     24.72 o 
  -8   6  16      522.45      477.60     33.93 o 
  -7   6  16      694.85      503.47     50.88 o 
  -6   6  16      928.77      814.03     67.04 o 
  -5   6  16     1057.76      837.25     61.58 o 
 -10   7  16      141.54       85.48     17.69 o 
  -9   7  16      272.27      236.25     35.66 o 
  -8   7  16        1.97        9.68     10.38 o 
  -7   7  16      267.55      194.36     20.15 o 
  -6   7  16      242.42      204.99     31.88 o 
  -5   7  16      205.49      137.73     22.68 o 
  -9   8  16      497.41      410.14     44.85 o 
  -8   8  16     1459.61     1406.37     96.79 o 
  -7   8  16     1729.18     1566.33    103.43 o 
  -6   8  16      773.03      574.89     54.94 o 
  -5   8  16      302.85      230.84     29.43 o 
  -9   9  16      534.02      478.32     46.84 o 
  -8   9  16       49.81       77.02     20.56 o 
  -7   9  16      303.01      292.64     39.02 o 
  -6   9  16     1018.09      864.66     68.05 o 
  -9  10  16     2072.17     1641.43     96.75 o 
  -8  10  16     2611.13     2261.76    127.53 o 
  -7  10  16     1232.12     1139.30     83.13 o 
  -6  10  16     1824.98     1616.57     99.83 o 
  -8  11  16      132.29      109.51     21.86 o 
  -7  11  16        0.53       20.40     13.19 o 
 -10   1  17      500.99      477.63     42.16 o 
  -9   1  17      236.95      218.85     20.13 o 
  -8   1  17        9.12       11.53      5.47 o 
  -7   1  17      320.92      311.07     31.59 o 
  -9   2  17     2677.59     2366.69     85.46 o 
  -8   2  17     1591.39     1338.69     76.81 o 
  -7   2  17     1720.15     1321.73     77.51 o 
  -9   3  17      645.39      565.29     33.31 o 
  -8   3  17       92.43       66.93     10.52 o 
  -7   3  17      250.62      222.63     27.73 o 
  -9   4  17      292.32      232.52     29.19 o 
  -8   4  17       55.46       55.60     16.13 o 
  -8   5  17        2.67       31.43     13.83 o 
                                                 
